# Supplementary material for: Metabolomics analysis of human acute graft-versus-host disease reveals changes in host and microbiota-derived metabolites
Source: Nat Commun. 2019 Dec 13;10:5695. doi: 10.1038/s41467-019-13498-3 (PMC6910937; doi:10.1038/s41467-019-13498-3)
Supplement: Supplementary file 4 — Data 1 [file 41467_2019_13498_MOESM4_ESM.xlsx]

## Sheet: Feuil1
supplementary data 1: Patient's characteristics
Variable	Monocentric cohort 1 (n=43), no. (%)			Multicentric cohort 2 (n=56), no. (%)
	No GvHD (n=31)	GvHD (n=12)	P value	No GvHD (n=30)	GvHD (n=26)	P value
Recipient sex, M/F	17/14 (55/45)	5/7 (42/58)	.5	19/11 (63/37)	13/13 (50/50)	.31
Donor sex, M/F	19/12 (61/39)	4/8 (33/67)	.17	15/15 (50/50)	16/10 (61/39)	.38
Donor/recipient sex mismatch
F donor/M recipient	7 (23)	3 (25)	.7	9 (30)	5 (19)	.35
Recipient median age, y (range)	47 (21-66)	57.5 (27-66)	.06	44.5 (18-67)	51 (17-64)	.94
Donor median age, y (range)	48 (19-67)	53.5 (27-64)		47 (10-71)	52.5 (13-65)	.6
CMV recipient, positive/negative/unknown	20/11/0 (65/35/0)	8/4/0 (67/33/0)	.89	16/12/2 (53/40/7)	13/12/1 (50/46/4)
CMV donor, positive/negative/unknown	21/10/0 (68/32/0)	6/6/0 (50/50/0)	.28	19/10/1 (64/33/3)	11/14/1 (37/59/4)
Recipient Body Mass Index, kg/m2 (median)	24.4	22.3	.07	25.6 (18-39)	25.7 (17.5-37)	.36
Donor Body Mass Index, kg/m2 (median)	26.2	22.2	.1	NA	NA
Hematologic disease			.007
Acute leukemia	18 (59)	3 (25)		17 (57)	16 (61)
MDS	1 (3)	1 (8)		2 (7)	3 (11)
MPN	1 (3)	6 (50)		1 (3)	2 (8)
Chronic lymphoid leukemia	1 (3)	1 (8)		0 (0)	1 (4)
Lymphoma	4 (13)	0 (0)		6 (20)	2 (8)
Plasma cell disorders	2 (6)	1 (8)		1 (3)	1 (4)
Bone marrow failure	4 (13)	0 (0)		1 (3)	0 (0)
Others	0 (0)	0 (0)		2 (7)	1 (4)
HLA matching
Matched related	31 (100)	12 (100)	1	30 (100)	26 (100)	1
Stem cell source			.19			.43
PBSC	27 (87)	12 (100)		19 (63)	19 (73)
BM	4 (13)	0 (0)		11 (37)	7 (27)
Conditioning regimen			.18			.4
Myeloablative	8 (26)	0 (0)		16 (53)	14 (54)
Reduced intensity	23 (74)	12 (100)		14 (47)	12 (46)
Total body irradiation	4 (13)	1 (8)		6 (20)	11 (42)
ATG in conditioning	17 (55)	4 (25)		12 (40)	7 (27)
GVHD prophylaxis			.15			.01
CsA/MTX	11 (25)	0		19 (63)	15 (57)
CsA/MMF	29 (68)	12 (100)		2 (7)	9 (35)
CsA	2 (5)	0		8 (27)	1 (4)
Others	1 (2)	0		1 (3)	1 (4)
Median delay between sample and transplantation
Donors samples, day (range)	24 (1-119)	28 (15-97)	.38	24 (0-136)	24 (0-44)	.74
Recipients samples, day (range)	90 (78-123)	26 (9-90)	.0001	91 (80-108)	28 (12-75)	.0001
Acute Graft versus Host Disease		12 (28)			26 (46)
Grade 1	NA	1 (8)		NA	11 (42)
Grade 2	NA	8 (67)		NA	8 (31)
Grade 3	NA	2 (17)		NA	2 (8)
Grade 4	NA	1 (8)		NA	1 (4)
NA	NA	0		NA	4 (15)
Cutaneous aGVHD	NA	8 (67)		NA	NA
Gut aGVHD	NA	8 (67)		NA	NA
Liver aGVHD	NA	0 (0)		NA	NA
Median delay between aGVHD onset and transplantation, day (range)	NA	22 (9-71)
Nutrition type at sampling day			.22			NA
Oral	30 (97)	11 (92)		NA	NA
Enteral	1 (3)	0 (0)		NA	NA
Oral and parenteral	0 (0)	1 (8)		NA	NA
Antibiotics at sampling day#			.002			.21
Amoxicillin	29 (93)	8 (67)		8 (27)	7 (27)
Cotrimoxazole	6 (19)	2 (17)		16 (53)	15 (58)
Sulfadoxine	18 (58)	5 (42)		0 (0)	0 (0)
Ciprofloxacin/ofloxacin	0 (0	0 (0)		3 (10)	1 (4)
Piperacillin + tazobactam	0 (0)	2 (17)		0 (0)	0 (0)
Ceftazidime	0 (0)	0 (0)		0 (0)	2 (8)
Vancomycin	0 (0)	3 (25)		0 (0)	0 (0)
Carbapenem	0 (0)	2 (17)		0 (0)	0 (0)
Linezolid	0 (0)	0 (0)		0 (0)	2 (8)
Metronidazole	0 (0)	0 (0)		0 (0)	2 (8)
#For cohort 2, antibiotics intake was not available from clinical data and was extrapolated from mass spectrometry detection of drugs in patients’ plasma.
Abbreviations:
NA: not available; M, male; F: female; CMV: cytomegalovirus; PBSC: peripheral blood stem cell; BM: bone marrow; ATG: antithymoglobulin; CSA: ciclosporin A; MMF: mycophenolate mofetil; MTX: methotrexate; GVHD: graft versus host disease
