# Supplementary material for: Metabolomics analysis of human acute graft-versus-host disease reveals changes in host and microbiota-derived metabolites
Source: Nat Commun. 2019 Dec 13;10:5695. doi: 10.1038/s41467-019-13498-3 (PMC6910937; doi:10.1038/s41467-019-13498-3)
Supplement: Supplementary file 5 — Data 2 [file 41467_2019_13498_MOESM5_ESM.xlsx]

## Sheet: Sup Table 2
Supplementary data 2: metabolites more frequently detected in donors or recipient without GvHD (cohort 1, Saint Louis)
Super pathway	Sub-pathway	Metabolites	p value	−log p
Amino Acid	Guanidino and Acetamido Metabolism	1-methylguanidine	p = 0.0005	7.625
	Leucine. Isoleucine and Valine Metabolism	isobutyrylglycine	p = 0.0391	3.243
	Methionine. Cysteine. SAM and Taurine	cysteine sulfinic acid	p < 0.0001	16.64
	Phenylalanine and Tyrosine Metabolism	3-(3-hydroxyphenyl)propionate sulfate	p = 0.0490	3.015
		3-phenylpropionate (hydrocinnamate)	p = 0.0001	8.839
	Tryptophan Metabolism	indole-3-carboxylic acid	p = 0.0391	3.243
		indolepropionate	p = 0.0156	4.159
		serotonin	p < 0.0001	13.17
Cofactors and Vitamins	Hemoglobin and Porphyrin Metabolism	L-urobilin	p = 0.0001	9.011
Lipid	Diacylglycerol	palmitoyl-arachidonoyl-glycerol (16:0/20:4)	p = 0.0352	3.348
	Monoacylglycerol	1-palmitoleoylglycerol (16:1)	p = 0.0117	4.447
	Secondary Bile Acid Metabolism	hyocholate	p = 0.0386	3.255
		glycodeoxycholate sulfate	p = 0.0215	3.84
		taurolithocholate 3-sulfate	p = 0.0215	3.84
		glycolithocholate	p = 0.0192	3.952
		glycohyocholate	p = 0.0074	4.908
		glycodeoxycholate	p = 0.0005	7.625
	Steroid	5alpha-androstan-3alpha.17alpha-diol monosulfate	p = 0.0386	3.255
		5alpha-androstan-3beta.17alpha-diol disulfate	p = 0.0192	3.952
		5alpha-androstan-3alpha.17beta-diol monosulfate	p = 0.0020	6.238
		5alpha-androstan-3beta.17beta-diol monosulfate	p = 0.0010	6.931
		5alpha-pregnan-3beta.20alpha-diol monosulfate	p = 0.0010	6.931
Nucleotide	Purine Metabolism. Adenine containing	N6-carbamoylthreonyladenosine	p < 0.0001	9.704
	Pyrimidine Metabolism. Cytidine containing	3-methylcytidine	p = 0.0020	6.238
		2'-deoxyuridine	p = 0.0044	5.42
Peptide	Acetylated Peptides	phenylacetylcarnitine	p = 0.0215	3.84
	Dipeptide	isoleucylglycine	p = 0.0044	5.42
Xenobiotics	Chemical	2-methoxyresorcinol sulfate	p = 0.0063	5.06
	Drug	sulfamethoxazole	p = 0.0313	3.466
		omeprazole	p = 0.0156	4.159
		amoxicillin	p < 0.0001	11.78
		4-hydroxycoumarin	p < 0.0001	13.38
	Food Component/Plant	indolin-2-one	p = 0.0213	3.85
		cinnamoylglycine	p = 0.0063	5.06
		saccharin	p = 0.0063	5.06
	Tobacco Metabolite	cotinine	p = 0.0386	3.255
	Xanthine Metabolism	caffeic acid sulfate	p = 0.0215	3.84
Metabolites identified in both cohorts are highlighted in red
