# Supplementary material for: Metabolomics analysis of human acute graft-versus-host disease reveals changes in host and microbiota-derived metabolites
Source: Nat Commun. 2019 Dec 13;10:5695. doi: 10.1038/s41467-019-13498-3 (PMC6910937; doi:10.1038/s41467-019-13498-3)
Supplement: Supplementary file 6 — Data 3 [file 41467_2019_13498_MOESM6_ESM.xlsx]

## Sheet: Sup Table 4
Supplementary data 3: metabolites more frequently detected in donors or recipient without GvHD (cohort 2, Cryostem)
Super pathway	Sub-pathway	Metabolites	p value	−log p
Amino Acid	Guanidino and Acetamido Metabolism	1-methylguanidine	p = 0.0156	4.159
	Phenylalanine and Tyrosine Metabolism	p-cresol-glucuronide	p = 0.0386	3.255
		homovanillate (HVA)	p = 0.0156	4.159
		vanillactate	p = 0.0156	4.159
		tyramine O-sulfate	p = 0.0063	5.06
		3-phenylpropionate (hydrocinnamate)	p = 0.0034	5.679
		3-methoxytyramine sulfate	p = 0.0023	6.053
		4-hydroxyphenylacetate	p = 0.0010	6.931
	Tryptophan Metabolism	indolepropionate	p = 0.0078	4.852
		serotonin	p = 0.0078	4.852
Cofactors and Vitamins	Hemoglobin and Porphyrin Metabolism	L-urobilin	p = 0.0075	4.888
		I-urobilinogen	p = 0.0005	7.564
	Tocopherol Metabolism	alpha-CEHC sulfate	p = 0.0215	3.84
Lipid	Endocannabinoid	arachidonoyl ethanolamide	p = 0.0005	7.625
	Fatty Acid. Dihydroxy	9.10-DiHOME	p = 0.0117	4.447
	Fatty Acid. Monohydroxy	3-hydroxysebacate	p = 0.0225	3.796
	Lysolipid	1-stearoyl-GPC (18:0)	p = 0.0005	7.625
	Monoacylglycerol	1-myristoylglycerol (14:0)	p = 0.0490	3.015
		2-linoleoylglycerol (18:2)	p = 0.0352	3.348
		1-palmitoleoylglycerol (16:1)	p = 0.0309	3.478
		1-arachidonylglycerol (20:4)	p = 0.0034	5.679
		1-docosahexaenoylglycerol (22:6)	p = 0.0010	6.931
	Phospholipid Metabolism	glycerophosphoinositol	p = 0.0129	4.347
	Polyunsaturated Fatty Acid (n3 and n6)	mead acid (20:3n9)	p = 0.0215	3.84
	Secondary Bile Acid Metabolism	glycodeoxycholate	p = 0.0225	3.796
		ursodeoxycholate sulfate	p < 0.0001	11.09
		tauroursodeoxycholate	p < 0.0001	11.42
	Steroid	5alpha-androstan-3alpha.17beta-diol disulfate	p = 0.0063	5.06
Nucleotide	Purine Metabolism. (Hypo)Xanthine/Inosine containing	xanthosine	p = 0.0002	8.318
	Pyrimidine Metabolism. Cytidine containing	cytidine	p < 0.0001	11.78
Peptide	Dipeptide	isoleucylglycine	p = 0.0117	4.447
Xenobiotics	Benzoate Metabolism	3-hydroxyhippurate	p = 0.0078	4.852
	Drug	hydroquinone sulfate	p = 0.0313	3.466
		amoxicillin	p = 0.0078	4.852
		4-hydroxycoumarin	p = 0.0044	5.42
		omeprazole	p = 0.0020	6.238
		sulfamethoxazole	p = 0.0001	8.839
	Food Component/Plant	saccharin	p = 0.0225	3.796
		cinnamoylglycine	p = 0.0117	4.447
	Tobacco Metabolite	3-hydroxycotinine glucuronide	p = 0.0215	3.84
		hydroxycotinine	p = 0.0215	3.84
	Xanthine Metabolism	paraxanthine	p = 0.0391	3.243
		5-acetylamino-6-formylamino-3-methyluracil	p = 0.0225	3.796
		1.3.7-trimethylurate	p = 0.0034	5.679
		1.3-dimethylurate	p = 0.0018	6.303
Metabolites identified in both cohorts are highlighted in red
