# Supplementary material for: Metabolomics analysis of human acute graft-versus-host disease reveals changes in host and microbiota-derived metabolites
Source: Nat Commun. 2019 Dec 13;10:5695. doi: 10.1038/s41467-019-13498-3 (PMC6910937; doi:10.1038/s41467-019-13498-3)
Supplement: Supplementary file 7 — Data 4 [file 41467_2019_13498_MOESM7_ESM.xlsx]

## Sheet: Sup Table 3
Supplementary data 4: list of metabolites significantly changing between donors and their paired recipients without GvHD (Cohort 1, Saint Louis)
Super pathway	Sub-pathway	Metabolites	Donor (mean observed value)	Donor (standard deviation)	Recipient without GvHD (mean observed value)	Recipient without GvHD (standard deviation)	p value	Fold Change
Amino Acid	Glutathione Metabolism	cysteine-glutathione disulfide	5530147.96666667	3977869.51954191	3093887.48148148	2474231.70638616	0.002183	0.381242851696531
	Leucine, Isoleucine and Valine Metabolism	isobutyrylglycine	105455.409090909	38886.3399698821	173368.655172414	184643.626128488	0.003954	2.17391304347826
		alpha-hydroxyisocaproate	626350.741935484	302703.326261866	381696.8	135538.080802459	0.00005154	0.600600600600601
	Methionine, Cysteine, SAM and Taurine Metabolism	methionine sulfone	1539064.25806452	836498.784981185	3209492.38709677	1895816.99817329	0.00000007625	2.01775625504439
		cystine	4858068.32258064	2211692.21854739	8137507.4516129	3596253.91242279	0.00002459	1.71379605826907
		taurine	3933255.38709677	1308232.9098875	2255164.38709677	670818.337734873	0.00000000147	0.580383052814858
	Phenylalanine and Tyrosine Metabolism	3-(3-hydroxyphenyl)propionate	1270600.2962963	1361964.1832666	907482.55	759482.400703024	0.02714	0.348310693138279
		p-cresol sulfate	223503830.580645	162526709.646361	169095167.903226	206258723.439739	0.004624	0.324464633354964
	Polyamine Metabolism	5-methylthioadenosine (MTA)	447944.709677419	219061.75236193	784414.129032258	341481.383669324	0.00002923	1.79533213644524
		N-acetylputrescine	2080296.96774194	516307.73995751	3565032.03225806	1295982.40811531	0.000000003627	1.6636167027117
	Tryptophan Metabolism	C-glycosyltryptophan	373469.096774194	80767.7588407465	506258.193548387	185253.359321124	0.00007308	1.32855055134848
		indolepropionate	21920919.483871	12380368.8476318	12090593.7083333	14668555.6876497	0.000003314	0.0879507475813544
	Urea cycle, Arginine and Proline Metabolism	pro-hydroxy-pro	12099668.6774194	10768263.3467342	22920287	9360324.96644319	0.00000008821	2.17533173809006
		homoarginine	59002682.1935484	18615973.7906181	35714172.0645161	19648711.2537362	0.00000114	0.551876379690949
		N-methylproline	117409596.225806	139989450.318827	66235417.5483871	115551618.645723	0.04623	0.475737392959087
Carbohydrate	Aminosugar Metabolism	glucuronate	13528188.8064516	5324390.21577413	16996943.7741935	5327258.30984671	0.00002357	1.6246953696182
Cofactors and Vitamins	Hemoglobin and Porphyrin Metabolism	bilirubin (Z,Z)	57918524.1935484	15997743.4864986	36877988.8387097	22697069.6247711	0.00001512	0.554323725055432
		bilirubin (E,Z or Z,E)	1371233.32142857	421262.306922197	1107120.17391304	739140.476520573	0.007671	0.464037122969838
	Tocopherol Metabolism	gamma-CEHC	338124.35483871	173213.952921726	194539.275862069	196769.902134973	0.00001967	0.357398141529664
	Vitamin B6 Metabolism	pyridoxate	2081171.12903226	1649744.52175254	10244072.9032258	14416098.5305795	0.0005172	2.45398773006135
Energy	TCA Cycle	succinate	27366006	12039157.4792654	17608315.3548387	3777941.8219521	0.00001007	0.680272108843537
Lipid	Diacylglycerol	oleoyl-arachidonoyl-glycerol (18:1/20:4)	12611065.2903226	4169291.49023642	22573492.1290323	13180919.9891468	0.00003466	1.64500740253331
	Fatty Acid, Amino	2-aminooctanoate	287129.516129032	130773.832275133	851263.172413793	606704.703614362	0.00007471	2.22915737851092
	Fatty Acid, Monohydroxy	2-hydroxyoctanoate	610412.935483871	281587.988647472	1420281	1006465.06817054	0.000002623	2.08203206329377
	Lysolipid	1-oleoyl-GPC (18:1)	281071669.677419	61238821.9495458	302147219.096774	74997909.804826	0.003739	2.38606537819136
	Monoacylglycerol	1-palmitoleoylglycerol (16:1)	1197288.55	616323.304268438	1708143.24137931	995145.687477167	0.0009591	2.42954324586978
	Plasmalogen	1-(1-enyl-palmitoyl)-2-palmitoyl-GPC (P-16:0/16:0)	10772635.6129032	2111671.60199905	8306991.87096774	1535004.65812541	0.000002906	0.772797527047913
	Primary Bile Acid Metabolism	glycochenodeoxycholate sulfate	673212.884615385	698304.34669335	3603758.26666667	5502460.31229338	0.00004979	5.64652738565782
		glycochenodeoxycholate glucuronide	413448.636363636	273158.467694129	2059089.55555556	2749206.5325415	0.001278	4.06338886631451
		cholate	2060419.6	3859845.47507298	486929.392857143	523768.014946986	0.01384	0.40453074433657
	Secondary Bile Acid Metabolism	glycoursodeoxycholate	1625952.35483871	1629285.64796172	29847436.3870968	53514505.3069994	0.01366	3.50140056022409
		ursodeoxycholate	879455.28	1100978.91112472	13254359.48	24779949.6081588	0.09621	2.71370420624152
		deoxycholate	4772221.48387097	3746577.32805058	2170768.4516129	1750419.70014131	0.00002711	0.417885499373172
		hyocholate	213563.785714286	142451.278544074	162561.1	155166.464577783	0.003312	0.41631973355537
		taurolithocholate 3-sulfate	1064434.62962963	1254258.57377487	1032611.57894737	1699112.02419873	0.02254	0.338753387533875
		glycolithocholate sulfate	3599519.77419355	2798384.36875034	3432254.92857143	4599256.93274439	0.002034	0.229463056447912
		glycodeoxycholate	3481169.43333333	2758349.15968285	3947388.66666667	4129467.21663132	0.0008301	0.217202432667246
	Sphingolipid Metabolism	lactosyl-N-nervonoyl-sphingosine (d18:1/24:1)	2900342.90322581	804681.27004168	2065047.58064516	596775.574531821	0.000007315	0.70871722182849
		lactosyl-N-palmitoyl-sphingosine (d18:1/16:0)	7624399.41935484	1681687.95039958	4912415.19354839	1540916.42769023	0.000000008844	0.628535512256443
	Steroid	5alpha-androstan-3beta.17beta-diol disulfate	4594153.87096774	2832265.83643821	3964173.74193548	4497294.05196737	0.01955	0.457875457875458
		pregnenolone sulfate	1084067.5483871	730604.390641969	656469.066666667	779465.548996806	0.0001977	0.420698359276399
		androsterone sulfate	13755984.6774194	8481367.56439571	9933942.80645161	14416605.6818997	0.0007883	0.364963503649635
		5alpha-androstan-3alpha.17beta-diol monosulfate	170327.206896552	102608.900200289	189086.625	221755.278656714	0.001474	0.334336342360415
		dehydroisoandrosterone sulfate (DHEA-S)	43658852.2580645	20717228.2163545	18553576.3870968	22408479.8575719	0.00000006951	0.304136253041363
		epiandrosterone sulfate	5691205.19354839	3000489.8486587	3336555.6	5151725.59206302	0.00003464	0.247586036147561
		5alpha-pregnan-3beta.20alpha-diol monosulfate	273101.1	152023.049160623	169750.105263158	188885.424462643	0.000001254	0.2255299954894
	Sterol	4-cholesten-3-one	1297480.87096774	386696.34944038	1854193.51612903	601561.804637554	0.00001944	1.42287990893569
		7-alpha-hydroxy-3-oxo-4-cholestenoate (7-Hoca)	2449710.70967742	837033.234827952	1518607.16129032	525433.523790726	0.000001215	0.616903146206046
Nucleotide	Purine Metabolism, Adenine containing	adenosine 5'-monophosphate (AMP)	2398851.25806452	2240877.81576334	879419.296296296	523890.054253666	0.00005487	0.337952010814464
	Pyrimidine Metabolism, Cytidine containing	N4-acetylcytidine	81367.8620689655	38616.3497837788	185713.709677419	81379.6738013424	0.0000000287	2.59470679813181
		3-methylcytidine	208712.904761905	75321.4309190318	256684.483870968	111939.809489109	0.0002533	2.05170291341814
	Pyrimidine Metabolism, Uracil containing	uridine	12998149.6774194	3250433.98224651	8485335.87096774	3009656.14739722	0.0000001961	0.635324015247776
Peptide	Acetylated Peptides	phenylacetylcarnitine	919743.965517241	926156.438047879	899186.952380952	747951.278570033	0.03206	0.462107208872458
Xenobiotics	Benzoate Metabolism	hippurate	58614525.2580645	41324970.4572855	28506013.7741935	40010932.9286808	0.00004684	0.316055625790139
		3-hydroxyhippurate	2352144.83870968	2538544.26558459	1758211.81481481	2008904.40045496	0.006589	0.288933834151979
	Chemical	ectoine	1036757.35294118	860908.134312609	2326034	2410829.75317332	0.01531	2.77700638711469
		lanthionine	451856.451612903	187805.529364968	904615.483870968	656295.980052642	0.000008424	1.83992640294388
		EDTA	2275702474.32258	243470148.380944	1956655347.6129	244926873.275131	0.00000186	0.858369098712446
	Food Component/Plant	2-piperidinone	25617157.1935484	13937092.0628254	61871976.9677419	52462237.7526413	0.00005247	2.06100577081616
		thymol sulfate	2847091.76666667	4271809.28038466	2639736.39285714	8549467.05384684	0.03876	0.385802469135802
		cinnamoylglycine	891221.633333333	1115307.95457706	541366.4	957454.139815111	0.00003488	0.157059839798963
	Xanthine Metabolism	3-methylxanthine	6065239.23333333	5574091.80975943	3010619.51724138	2805590.56042092	0.01904	0.490436488474742
		3,7-dimethylurate	185573.931034483	201945.615051417	119329.416666667	125881.383087039	0.01362	0.462534690101758
		1-methylxanthine	4431344.78571429	3994036.32713366	1929482.83333333	1299676.61221192	0.01097	0.394011032308905
Metabolites identified in both cohorts are highlighted in red
Mean values and standard deviation are calculated on observed value, before missing data imputation
