# Supplementary material for: Metabolomics analysis of human acute graft-versus-host disease reveals changes in host and microbiota-derived metabolites
Source: Nat Commun. 2019 Dec 13;10:5695. doi: 10.1038/s41467-019-13498-3 (PMC6910937; doi:10.1038/s41467-019-13498-3)
Supplement: Supplementary file 8 — Data 5 [file 41467_2019_13498_MOESM8_ESM.xlsx]

## Sheet: Sup Table 5
Supplementary data 5: list of metabolites significantly changing between donors and their paired recipients without GvHD (Cohort 2, Cryostem)
Super pathway	Sub-pathway	Métabolite	Donor (mean observed value)	Donor (standard deviation)	Recipient without GvHD (mean observed value)	Recipient without GvHD (standard deviation)	p value	Fold Change
Amino Acid	Creatine Metabolism	creatine	1053546165.33333	295771957.220676	747870270.933333	285715145.412633	0.00006606	0.690131124913734
	Glutamate Metabolism	pyroglutamine	194203187.866667	152401254.05715	391323871.466667	202739435.039085	0.00001804	2.24820143884892
	Glycine, Serine and Threonine Metabolism	N-acetylserine	9366186.73333333	1780282.7785102	12916383.0333333	3629846.72055402	0.00001097	1.35007425408397
		N-acetylthreonine	3158248.06666667	631021.39349585	4201819.66666667	1181230.69960393	0.00005768	1.30582397492818
	Histidine Metabolism	imidazole propionate	1665702.56666667	982551.172087961	4095166.23333333	3232256.44887242	0.0003794	2.03873598369011
	Lysine Metabolism	5-hydroxylysine	1767225.76666667	896026.052645972	3087873.53333333	1093294.37737843	0.0000001003	1.79372197309417
	Methionine, Cysteine, SAM and Taurine Metabolism	methionine sulfone	2205605.83333333	749545.458062191	4945501.2	2427195.78145948	0.0000000002171	2.12359311955829
		cystine	8239872	1896035.90813047	12689501.9666667	3378207.47142339	0.00000001211	1.52951973080453
		methionine	485616461.866667	85859202.157104	382395487.466667	74498017.9655484	0.000004683	0.784929356357928
	Phenylalanine and Tyrosine Metabolism	tyramine O-sulfate	102955.894736842	91856.3260283838	349640.75862069	667316.050849898	0.0006774	3.96510705789056
		vanillactate	69300.9565217391	33925.147646866	112386.433333333	48100.8343691941	0.000001237	2.29252636405319
		p-cresol-glucuronide	456266.214285714	394979.035450158	523331.25	602472.265250956	0.03532	0.387747188832881
		p-cresol sulfate	156965366.166667	103034575.062629	160188373.433333	190290750.753893	0.007691	0.290444379901249
	Polyamine Metabolism	5-methylthioadenosine (MTA)	2472182.2	530658.821767251	4109077.43333333	1609307.30934467	0.000005251	1.56494522691706
		N-acetylputrescine	3553056.4	782332.063347413	5721310.53333333	2283956.49674968	0.0000004016	1.5420200462606
	Tryptophan Metabolism	C-glycosyltryptophan	252315.266666667	51911.9431643514	380563.4	116276.285243855	0.0000005785	1.4712373105782
		kynurenine	48788613.7333333	10111515.7592105	69206565.6	18855471.3518454	0.00000465	1.38908181691902
		tryptophan betaine	68796171.2	76793788.6142771	26916770.9666667	37664836.953976	0.01775	0.345065562456867
		indolepropionate	2098363.76666667	1074450.17535112	809350.454545455	764219.043448665	0.00000004587	0.0932835820895522
	Urea cycle, Arginine and Proline Metabolism	pro-hydroxy-pro	35863739.1666667	33251579.7071199	71366322.9333333	29663670.0161651	0.000000525	2.26346763241286
		dimethylarginine (SDMA + ADMA)	81550662.4	10168742.1129959	101060126.666667	14032219.2257397	0.0000000412	1.23624675485227
Carbohydrate	Aminosugar Metabolism	glucuronate	1184228.7	375338.339673655	2759624.96666667	1212550.13600714	0.000000000002994	2.26090888537192
		N-acetylneuraminate	3400885.43333333	567280.263229779	4845373.33333333	1175498.61169807	0.00000009192	1.40114894213255
		N-acetylglucosamine/N-acetylgalactosamine	1419067.9	280042.991535887	1912112.36666667	464351.164209802	0.000005546	1.33815067576609
		erythronate	108056753.6	22284154.6693004	142841642.666667	32663695.89071	0.0000167	1.31285282919785
	Disaccharides and Oligosaccharides	sucrose	765141.588235294	1283243.52126818	1644017.40909091	2091403.64358485	0.0286	3.23834196891192
	Glycogen Metabolism	maltose	362393.416666667	266287.533015607	547282.210526316	406047.593832789	0.03135	2.05170291341814
	Pentose Metabolism	ribonate	6926018.76666667	1457328.77118379	9250958.5	2192138.81009585	0.000008722	1.32749236691889
Cofactors and Vitamins	Ascorbate and Aldarate Metabolism	gulonate	6148743.69230769	2111099.53899575	10422225.4333333	3220480.4027467	0.0001214	2.77546489036914
	Nicotinate and Nicotinamide Metabolism	quinolinate	796946.566666667	292338.69173646	1813603.06666667	994587.505397188	0.00000003421	2.12585034013605
	Vitamin B6 Metabolism	pyridoxate	1211913.73333333	487916.790499613	22376042.9333333	66428904.9177657	0.00004588	3.9032006245121
Energy	TCA Cycle	aconitate [cis or trans]	25872382.9	5582441.12676387	35532400.6666667	9033813.46588759	0.000001252	1.36574706364381
Lipid	Diacylglycerol	linoleoyl-docosahexaenoyl-glycerol (18:2/22:6)	964783.933333333	677125.201893851	2890960.46666667	2216145.37512844	0.00002446	2.7122321670735
		linoleoyl-arachidonoyl-glycerol (18:2/20:4) [2]	7472434.33333333	4421610.409662	18109650.8666667	14396929.3882612	0.00008069	2.16872695727608
		palmitoyl-palmitoyl-glycerol (16:0/16:0)	820639.066666667	684383.483541466	845744.5	539172.630562857	0.04711	2.12134068731438
		linoleoyl-arachidonoyl-glycerol (18:2/20:4) [1]	2412173.36666667	1626741.02261437	6077182.4	5727049.57770165	0.0004491	2.09863588667366
		palmitoleoyl-linoleoyl-glycerol (16:1/18:2) [1]	16844831.0333333	9826280.95847147	28064607.7241379	13980340.2366582	0.000001375	2.09205020920502
		oleoyl-linoleoyl-glycerol (18:1/18:2) [2]	45981621.2333333	19206773.5240043	92461852.6666667	48314091.0757717	0.00000008827	2.01288244766506
		oleoyl-oleoyl-glycerol (18:1/18:1) [2]	41332689.3666667	18381367.1467907	81105015.6	31615740.0216987	0.00000007526	2.00440970134295
		oleoyl-oleoyl-glycerol (18:1/18:1) [1]	28962453.6666667	12093355.5258665	56301483.2666667	20336558.2166634	0.00000001822	1.98216055500496
		oleoyl-linoleoyl-glycerol (18:1/18:2) [1]	39813604.0333333	15577203.9881332	76564098.1333333	35344968.725879	0.00000002804	1.94817845314631
		palmitoyl-linoleoyl-glycerol (16:0/18:2) [2]	19793136.7666667	10658917.2349669	35725766.9333333	17288234.2075642	0.00003791	1.84026499815973
	Fatty Acid, Amino	2-aminooctanoate	627387.333333333	332579.713965335	1932699.83333333	1291681.14632513	0.0000009995	2.67737617135207
	Fatty Acid, Monohydroxy	3-hydroxysebacate	126907.6	63155.5611936567	180251.875	134797.474011397	0.006554	2.80112044817927
		2-hydroxyoctanoate	436994.433333333	263665.640709996	1380818.43333333	1081066.75835774	0.0000003823	2.6816840976133
	Lysolipid	1-palmitoyl-GPG (16:0)	1012856262.4	151383002.386022	1088550873.6	183694980.679732	0.000001198	2.94985250737463
		1-stearoyl-GPC (18:0)	527793256.533333	86849628.4921613	559695749.333333	97304628.3467179	0.000004055	2.84900284900285
		1-oleoyl-GPC (18:1)	362077750.4	76725757.9036809	393807158.933333	75483776.0158058	0.001487	2.38549618320611
		1-linoleoyl-GPC (18:2)	494781997.866667	97175742.4478765	465786542.4	92987237.1733947	0.0001313	2.15238915195867
		1-palmitoyl-GPE (16:0)	7501203.06666667	2301511.33759317	11100379.4	3720830.563578	0.000005256	1.47492625368732
	Monoacylglycerol	1-palmitoleoylglycerol (16:1)	658235.583333333	372746.986901415	2335771.40909091	3749966.66240009	0.0003738	4.3122035360069
		1-arachidonylglycerol (20:4)	283883.4	96125.440362952	514504.769230769	327874.280651143	0.00006127	3.14366551398931
		1-oleoylglycerol (18:1)	2789053.28571429	1949828.04678316	10886505.5238095	15600077.7086797	0.003396	3.05810397553517
		1-docosahexaenoylglycerol (22:6)	90002.1666666667	47668.2631167391	231963.894736842	180291.366606297	0.00003324	3.01204819277108
		1-linoleoylglycerol (18:2)	1857145.53571429	1087343.3788625	5528643.2	6296583.93060204	0.000007539	2.69541778975741
		1-myristoylglycerol (14:0)	769938.642857143	363883.701340162	1574156.7826087	1315582.2356825	0.0005726	2.35128144838937
		2-linoleoylglycerol (18:2)	279772.5	66987.9659764847	942332.461538462	829473.293439941	0.001366	2.23513634331694
	Phospholipid Metabolism	glycerophosphoinositol	141154.615384615	147469.142214306	174825.782608696	102635.350507582	0.002246	2.50941028858218
		1-palmitoyl-2-oleoyl-GPE (16:0/18:1)	10736505.6	5705185.01362983	19781942.3333333	14142293.5192548	0.00002869	1.77999288002848
		1-palmitoyl-2-arachidonoyl-GPE (16:0/20:4)	13950308.7	4915744.70228134	22479105.2666667	11645268.6440587	0.00002452	1.56961230576048
		1.2-dipalmitoyl-GPC (16:0/16:0)	67748081.4666667	9167968.5106477	82918522.8	11461774.1527538	0.0000003973	1.22369065100343
		1-linoleoyl-2-arachidonoyl-GPC (18:2/20:4n6)	116602180.666667	24092435.5610874	89371312.5333333	23062287.0900406	0.00007572	0.755287009063444
	Plasmalogen	1-(1-enyl-palmitoyl)-2-palmitoleoyl-GPC (P-16:0/16:1)	2808561.26666667	652358.666344379	2120527.6	585086.37305648	0.00004571	0.745712155108128
	Polyunsaturated Fatty Acid (n3 and n6)	mead acid (20:3n9)	3335984.0952381	2183305.89103881	4020391.37931034	3680742.04396082	0.009737	2.08116545265349
	Primary Bile Acid Metabolism	glycochenodeoxycholate sulfate	1077749.51851852	1049583.76175219	6665347.83333333	7228591.48509905	0.0000004647	7.16332378223496
		glycochenodeoxycholate glucuronide	577071.133333333	493913.570605832	3637155.48275862	3641443.20676621	0.00007339	4.3859649122807
		glycochenodeoxycholate	7353808.8	6364625.10532344	15697036.4	14071423.7702591	0.002709	2.1944261575598
		taurochenodeoxycholate	865355.793103448	870044.775550841	1730010.26666667	1802141.96359219	0.01815	2.16169476869866
	Secondary Bile Acid Metabolism	glycoursodeoxycholate	1103043.76666667	860651.474104423	24305385.8	26159179.0855541	0.00000000185	11.8259224219489
		ursodeoxycholate	653769.214285714	641247.549449616	15635153.4827586	23970805.9339014	0.00004774	8.56164383561644
	Sphingolipid Metabolism	lactosyl-N-palmitoyl-sphingosine (d18:1/16:0)	12268449	2709976.51266573	9196626	3269259.849911	0.00001371	0.728332119446468
	Steroid	5alpha-pregnan-3beta.20alpha-diol monosulfate	505286.733333333	895869.962951749	151133.185185185	76676.104171547	0.002337	0.423728813559322
Nucleotide	Purine Metabolism, Adenine containing	adenine	646854.2	160543.224863629	1069693.26666667	343607.489852526	0.000000005238	1.63238654913484
		N1-methyladenosine	8218277.13333333	1066943.54690586	9769951.53333333	1433387.37928494	0.000009375	1.18595825426945
		N2.N2-dimethylguanosine	2575421.2	570675.699995728	4006535.7	1068094.09471445	0.000000006173	1.53775180685837
	Pyrimidine Metabolism, Cytidine containing	cytidine	27646.6	8054.26361003909	66812.7826086956	43219.277452793	0.00000001753	4.68603561387066
		N4-acetylcytidine	1778841.53333333	705464.437747157	3483799.23333333	2050952.57991459	0.00006251	1.79533213644524
	Pyrimidine Metabolism, Uracil containing	pseudouridine	6463140.53333333	1231473.12173146	8619339.43333333	2347757.34743065	0.00002501	1.31302521008403
		uridine	14699473.5	2987504.19736024	10702306.4333333	4098201.22336737	0.00001073	0.698812019566737
Peptide	Gamma-glutamyl Amino Acid	gamma-glutamylvaline	7080873.1	1914894.11257407	10162538.8	3002127.38367296	0.00002072	1.43020594965675
		gamma-glutamylmethionine	4962311.46666667	1404271.68100316	2829244.46666667	1274569.80981933	0.000000008281	0.543478260869565
	Benzoate Metabolism	catechol sulfate	14837212.1333333	10673790.562495	9259237.6	11540816.5655545	0.001429	0.437636761487965
		hippurate	46353430.5	49611650.1744625	18677933.2666667	18293722.7164292	0.0000677	0.380952380952381
		4-methylcatechol sulfate	7597870.3	5571344.753806	5411888.53333333	5804075.02122836	0.002873	0.304971027752364
		3-hydroxyhippurate	1314970.83333333	1540216.53384684	1381199.5	1578201.30445691	0.005372	0.290023201856148
	Chemical	lanthionine	393546.461538462	350356.714917957	995642.181818182	826796.533468073	0.0002157	4.00962309542903
		sulfate	38349344.8	5402724.72486852	48809092.3333333	10747325.9934812	0.0000211	1.25549278091651
		EDTA	2056615069.86667	334468767.94041	1747589030.4	257025719.599402	0.00005941	0.851063829787234
	Food Component/Plant	stachydrine	487812626.533333	529664884.351217	892884822.866667	599777731.19088	0.007903	2.28154232261008
		erythritol	860760.133333333	272530.963272032	1239676.43333333	459743.564773899	0.00003603	1.43143429716576
		pyrraline	1411834.33333333	1209091.55665093	704013.888888889	457810.672809214	0.001093	0.395726157499011
		thymol sulfate	1577865.82758621	1994007.28500201	976947.708333333	1637079.60678121	0.02425	0.328407224958949
		piperine	10414269.5	8536617.71201947	7842206.92592593	10055618.5292353	0.01198	0.296647878967665
		quinate	48633671.7	65586083.7853629	20597225.6206897	30501542.4185736	0.007349	0.267594327000268
		cinnamoylglycine	538755.655172414	581279.094127049	259518.8	291508.484663122	0.0001014	0.201085863663784
	Xanthine Metabolism	7-methylurate	224561.357142857	115890.617980671	520922.655172414	396657.22532499	0.0003887	2.16872695727608
		1.3-dimethylurate	213052.222222222	280614.065231171	185590.066666667	144788.100945814	0.005862	0.400641025641026
		1-methylurate	1083685.5	1453694.98941599	706846.095238095	632043.658592024	0.01169	0.391083300743058
		theobromine	214561916.1	144576287.475479	128846716.103448	117693865.055918	0.007942	0.367782272894446
		5-acetylamino-6-amino-3-methyluracil	5437937.20689655	9781887.19031593	3773962.53846154	5011508.57976686	0.0331	0.366568914956012
		1.7-dimethylurate	1143294.34482759	1481618.34369693	850698.52	989144.897541184	0.01106	0.328299409061064
		caffeine	82965913.4	117963305.487186	49615766.7407407	80167785.5454019	0.0177	0.257864878803507
		theophylline	5466013.75862069	5948965.58173816	3047988.56	3747661.07290009	0.001713	0.237868696479543
		paraxanthine	3042028.5862069	3810818.2873363	1379695.5	1307444.0129955	0.0009655	0.221483942414175
		1-methylxanthine	2049353.73076923	2075893.09094234	765519.7	622322.679537849	0.0006551	0.214270409256482
Metabolites identified in both cohorts are highlighted in red
Mean values and standard deviation are calculated on observed value, before missing data imputation
