# Supplementary material for: Metabolomics analysis of human acute graft-versus-host disease reveals changes in host and microbiota-derived metabolites
Source: Nat Commun. 2019 Dec 13;10:5695. doi: 10.1038/s41467-019-13498-3 (PMC6910937; doi:10.1038/s41467-019-13498-3)
Supplement: Supplementary file 9 — Data 6 [file 41467_2019_13498_MOESM9_ESM.xlsx]

## Sheet: Feuil1
Supplementary data 6: metabolites more frequently detected in donors or recipient with GvHD (cohort 2, Cryostem)
Super pathway	Sub-pathway	Metabolites	p value	−log p
Amino Acid	Histidine Metabolism	N-acetyl-3-methylhistidine	0.0063	5.06
	Leucine, Isoleucine and Valine Metabolism	isovalerylglycine	0.0386	3.255
	Tryptophan	indolepropionate	0.0001	14.56
		3-indoxyl sulfate	0.0078	4.852
		serotonin	0.0078	4.852
	Tyrosine Metabolism	3-methoxytyramine sulfate	0.0001	10.4
		gentisate	0.0013	6.636
	Urea cycle; Arginine and Proline Metabolism	N2,N5-diacetylornithine	0.0018	6.303
Carbohydrate	Fructose, Mannose and Galactose Metabolism	galactonate	0.0063	5.06
	Glycogen Metabolism	maltose	0.0386	3.255
Cofactors and Vitamins	Hemoglobin and Porphyrin Metabolism	L-urobilin	0.0001	9.704
	Tocopherol Metabolism	gamma-CEHC	0.0156	4.159
		alpha-CEHC sulfate	0.0391	3.243
Lipid	Androgenic Steroids	5alpha-androstan-3beta,17beta-diol monosulfate (2)	0.001	6.931
		5alpha-androstan-3beta,17alpha-diol disulfate	0.0215	3.84
		5alpha-androstan-3alpha,17beta-diol monosulfate (1)	0.0313	3.466
	Monoacylglycerol	1-arachidonylglycerol (20:4)	0.001	6.931
		1-docosahexaenoylglycerol (22:6)	0.0042	5.477
		1-palmitoleoylglycerol (16:1)	0.049	3.015
	Progestin Steroids	5alpha-pregnan-3beta,20alpha-diol monosulfate (2)	0.0391	3.243
	Secondary Bile Acid	glycodeoxycholate	0.0001	12.48
		ursodeoxycholate sulfate (1)	0.0001	9.704
		glycodeoxycholate sulfate	0.0002	8.318
		taurodeoxycholate	0.0007	7.224
		tauroursodeoxycholate	0.0023	6.053
		glycohyocholate	0.0034	5.679
Nucleotide	Purine Metabolism, (Hypo)Xanthine/Inosine containing	xanthosine	0.0156	4.159
	Purine Metabolism, Adenine containing	adenosine	0.0386	3.255
	Pyrimidine Metabolism, Cytidine containing	cytidine	0.0001	10.13
Peptide	Acetylated Peptides	phenylacetylcarnitine	0.0156	4.159
	Dipeptide	prolylglycine	0.0005	7.625
Xenobiotics	Benzoate Metabolism	p-cresol-glucuronide	0.0001	8.839
