# Supplementary material for: Metabolomics analysis of human acute graft-versus-host disease reveals changes in host and microbiota-derived metabolites
Source: Nat Commun. 2019 Dec 13;10:5695. doi: 10.1038/s41467-019-13498-3 (PMC6910937; doi:10.1038/s41467-019-13498-3)
Supplement: Supplementary file 10 — Data 7 [file 41467_2019_13498_MOESM10_ESM.xlsx]

## Sheet: Feuil1
Supplementary data 7: list of metabolites significantly changing between donors and their paired recipients with GvHD (Cohort 1, Saint Louis)
Super pathway	Sub-pathway	Metabolites	Donor (mean observed value)	Donor (standard deviation)	Recipient with GvHD (mean observed value)	Recipient with GvHD (standard deviation)	p value	Fold Change
Amino Acid	Creatine	guanidinoacetate	325691.0833	76885.6791	137216	61544.25268	0.00004741	0.330906684315023
	Glutathione	cysteine-glutathione disulfide	7059321.273	4537608.617	2766292.571	2770616.582	0.003237	0.129466597617815
	Guanidino and Acetamido	4-guanidinobutanoate	2592417.167	6007030.202	395212.75	183065.9079	0.006398	0.351123595505618
	Histidine	imidazole lactate	4236501.25	2244534.863	4067589.167	1478255.392	0.0009432	4.54338936846888
	Lysine	3-methylglutarylcarnitine (2)	650287.4167	420924.9057	1499802.583	730207.9982	0.004034	2.57599175682638
	Methionine, Cysteine, SAM and Taurine	hypotaurine	1971879.5	890686.4828	1030826.5	859943.7695	0.00207	0.434593654932638
		methionine sulfone	1525127.583	437211.1034	5243361.667	4735056.25	0.00006297	2.84656988329063
	Phenylalanine and Tyrosine	3-(3-hydroxyphenyl)propionate	2206776.417	2298068.269	522178.2857	716301.0514	0.0001976	0.0614628149969269
		p-cresol sulfate	191052553.7	90908266.75	31210808.5	34066007.42	0.0001042	0.0661375661375661
		o-cresol sulfate	543922.6667	635310.8695	18135	ND	0.0001119	0.0771010023130301
		p-cresol-glucuronide	564610.5455	354838.9234	438119.3333	718175.0702	0.002463	0.128024580719498
		phenol sulfate	46568968	22697755.96	29651908.08	38816734.73	0.01749	0.27972027972028
		gentisate	147465.4444	60514.02468	66518.66667	25962.50252	0.001565	0.317561130517625
		5-bromotryptophan	878764.3333	230089.8838	604140	323344.875	0.02867	0.440140845070423
	Polyamine	N-acetyl cadaverine	388283	302166.3292	186646.6667	73715.23799	0.01333	0.345303867403315
		N-acetylputrescine	1940451.833	289002.9851	4263504.917	1536117.434	0.000005297	2.08420175072947
		acisoga	775989.6	375633.6825	1832548.727	1557219.289	0.08597	2.2456770716371
	Tryptophan	indolepropionate	24186282	15649560.69	493405.3	616930.4049	0.000000000164	0.0100220485067148
		3-indoxyl sulfate	37693230.17	16391194.55	10872774.55	10353660.03	0.001214	0.0890471950133571
	Urea cycle; Arginine and Proline	N-methylproline	87989267.67	86052459.09	25970646.58	41664285.94	0.006288	0.186150409530901
		2-oxoarginine	100740.8333	74581.52691	55498.28571	41021.81232	0.0004399	0.295770482105886
		homoarginine	42251902.5	15254345.73	14990586.58	8707974.449	0.000006475	0.328731097961867
		N-delta-acetylornithine	1910924	1531008.931	929247.75	775347.4127	0.01154	0.491883915395967
		citrulline	516509221.3	54881926.17	309839341.3	118247250.5	0.0000665	0.560852495793606
		pro-hydroxy-pro	10033114.42	3847404.182	21598405.67	11264138.04	0.0003673	2.02061022428774
Carbohydrate	Advanced Glycation End-product	N6-carboxymethyllysine	578921.0833	240318.6345	406148.4444	215497.5043	0.006807	0.45024763619991
		glucuronate	5885369.75	1684970.986	19478714.33	10478888.32	0.0000004379	3.03674460977832
		mannitol/sorbitol	4563310.333	3389219.902	91904931	174434097.6	0.03639	4.08163265306122
Cofactors and Vitamins	Ascorbate and Aldarate	threonate	176239376	49796539.14	104770345	86031873.32	0.004276	0.46882325363338
	Nicotinate and Nicotinamide	trigonelline (N'-methylnicotinate)	155893004.8	143018162.3	24388964.5	34152688.61	0.001211	0.111919418019026
		quinolinate	513022.5	160639.8951	1300209.167	634981.1328	0.0005521	2.25022502250225
	Tocopherol	gamma-CEHC	391577.25	316455.1512	206516.6	206797.2972	0.04407	0.318369945877109
	Vitamin B6	pyridoxal	163717.5	95749.6378	1488304.286	1112077.158	0.006943	5.71428571428571
Energy	TCA Cycle	citraconate/glutaconate	12075045.33	13204765.15	2686111.417	999614.3334	0.0008652	0.318268618714195
Lipid	Diacylglycerol	palmitoleoyl-linoleoyl-glycerol (16:1/18:2) [1]	4586426.083	3879257.356	9138150.75	7186257.756	0.02049	2.04331834899877
		oleoyl-linoleoyl-glycerol (18:1/18:2) [1]	56111614.17	36506424.02	103752446.3	34140431.72	0.001202	2.11640211640212
		linoleoyl-linoleoyl-glycerol (18:2/18:2) [1]	6785241.5	8936947.856	11314838.58	9269149.038	0.02994	2.17580504786771
		linoleoyl-arachidonoyl-glycerol (18:2/20:4) [1]	4663441.455	4714601.714	9097823.333	4725562.042	0.005757	2.99760191846523
		linoleoyl-docosahexaenoyl-glycerol (18:2/22:6) [2]	2033571.583	1679187.307	5735714.667	3380855.416	0.005512	3.43878954607978
	FA (Acyl Glutamine)	hexanoylglutamine	327864.6667	306474.6047	684715	462876.866	0.09089	2.26244343891403
	FA, Amino	2-aminooctanoate	272768.4167	164447.5258	1001920	493294.522	0.00001461	3.58166189111748
	FA, Dihydroxy	12,13-DiHOME	510229.8333	281443.8975	341740.4	313012.8883	0.02197	0.438981562774363
	FA, Monohydroxy	3-hydroxystearate	2387232.583	473831.0906	1194137.1	614277.404	0.00006325	0.369549150036955
		2-hydroxyoctanoate	620694.1667	359786.9074	2410379	1077624.819	0.00006357	0.39714058776807
	Glycerolipid	glycerol	2813071.917	1892565.593	6716830.5	6774414.939	0.01191	2.11819529760644
	Long Chain FA	eicosenoate (20:1)	48518824	45534992.19	84890297.5	42046494.69	0.04666	2.02634245187437
	Lysolipid	1-linoleoyl-GPC (18:2)	469175253.3	81179704.31	282953425.3	88478361.25	0.00004662	0.585480093676815
	Monoacylglycerol	1-arachidonylglycerol (20:4)	508034.4286	281987.484	855021	427741.7285	0.05386	2.30520977408944
		1-myristoylglycerol (14:0)	1443007.222	683578.6126	2047028.917	992019.5694	0.008607	2.43664717348928
		1-linoleoylglycerol (18:2)	3686338.583	3877319.129	10676248.08	10475926.08	0.003438	2.7708506511499
		1-oleoylglycerol (18:1)	11318065.67	7853614.249	29010285.67	14052423.44	0.0006237	2.83527076835838
		2-linoleoylglycerol (18:2)	1124352.5	979433.5837	1443383.273	1060431.778	0.01598	2.9673590504451
		1-palmitoleoylglycerol (16:1)	1319133.375	865979.089	3099479.455	2031069.752	0.009858	3.71747211895911
		1-docosahexaenoylglycerol (22:6)	343275.5	156490.9888	601108.0833	362496.6602	0.0007741	4.5004500450045
	Phosphatidylserine (PS)	1-stearoyl-2-oleoyl-GPS (18:0/18:1)	2979976.75	1155887.432	2627458.917	5064409.593	0.02694	0.476417341591234
	Phospholipid	1-linoleoyl-2-linolenoyl-GPC (18:2/18:3)	7752825.667	3506007.012	3359881.583	2504442.496	0.002317	0.3385240352065
		1,2-dilinoleoyl-GPC (18:2/18:2)	136133120.7	30191736.72	53365259.33	29767947.76	0.000004721	0.351493848857645
		phosphoethanolamine	4965342.083	748584.1218	3824193	5724175.656	0.01309	0.459136822773186
		1-linoleoyl-2-arachidonoyl-GPC (18:2/20:4n6)	74753659.33	13076915.93	39004027.92	15916067.44	0.00009416	0.482625482625483
		glycerophosphoinositol	96084.18182	83837.67473	247987.3333	220145.223	0.008645	2.97353553374963
	Plasmalogen	1-(1-enyl-palmitoyl)-2-linoleoyl-GPE (P-16:0/18:2)	2297559.583	719085.0298	667600.25	294864.9998	0.0000002749	0.274423710208562
		1-(1-enyl-stearoyl)-2-linoleoyl-GPE (P-18:0/18:2)	17345243.17	5194433.207	5521318.333	3352807.083	0.000001429	0.284981476204047
		1-(1-enyl-palmitoyl)-2-arachidonoyl-GPE (P-16:0/20:4)	14808331.92	4786300.286	6223970.833	2968490.258	0.00002306	0.397614314115308
		1-(1-enyl-stearoyl)-2-oleoyl-GPE (P-18:0/18:1)	2946166.75	971500.6488	1692712.6	1074665.054	0.003049	0.407331975560081
		1-(1-enyl-stearoyl)-2-arachidonoyl-GPE (P-18:0/20:4)	44415277.83	11681736.28	20497988.42	10276235.98	0.0001583	0.4149377593361
		1-(1-enyl-palmitoyl)-2-linoleoyl-GPC (P-16:0/18:2)	34700996.5	9567645.387	17700154.33	6003388.107	0.00001914	0.508388408744281
	Polyunsaturated FA (n3 and n6)	docosatrienoate (22:3n3)	677422.7143	324041.899	1182728	552040.2474	0.1167	2.06228088265622
		docosapentaenoate (n3 DPA; 22:5n3)	32107709.75	26731659.4	71777331.08	50323027.49	0.01666	2.39808153477218
	Primary Bile Acid	taurochenodeoxycholate	1435594.5	1703530.513	4902190.833	5844222.48	0.177	2.28414801279123
		glycocholate	2321900.917	2266312.796	9982782.833	11241826.5	0.03204	3.2499187520312
		taurocholate	490195.1818	931967.7399	2961112.727	4090279.2	0.0622	4.48028673835125
		glycochenodeoxycholate glucuronide (1)	413860.4	480322.0614	2904857.583	3535510.198	0.000561	9.1324200913242
		glycochenodeoxycholate sulfate	443577.2222	308390.4564	7413995.727	5613837.394	0.0005025	19.6463654223969
	Secondary Bile Acid	glycodeoxycholate	7238495.25	8496766.266	3524159.143	5171876.383	0.0001705	0.0681663258350375
		deoxycholate	5945088.833	3407912.366	1482977.667	1438381.323	0.000002146	0.227842333105491
		taurodeoxycholate	1833913.167	2087495.694	729044	765712.9394	0.009346	0.36101083032491
		taurocholenate sulfate	1017572.25	848158.6319	3941011.333	5670075.842	0.178	2.050020500205
		glycoursodeoxycholate	1503134.25	978868.4964	89894491.27	106895899.2	0.01104	11.6726975604062
		ursodeoxycholate	712839.8	560160.0294	25271517	33395954.21	0.0223	13.412017167382
	Sphingolipid	sphingomyelin (d18:1/21:0, d17:1/22:0, d16:1/23:0)	78698360	8009878.102	47356875.5	16277592.24	0.0000243	0.573065902578797
		N-stearoyl-sphingosine (d18:1/18:0)	6711480.333	1274520.748	13668308.83	5601834.158	0.00002907	1.93124758594052
	Steroid	5alpha-pregnan-3beta,20alpha-diol monosulfate (2)	1119782.083	2859336.724	99046.4	106518.1455	0.00008737	0.0843881856540084
		epiandrosterone sulfate	4193149.5	2765886.42	1369219.833	1316039.191	0.00173	0.227842333105491
		dehydroisoandrosterone sulfate (DHEA-S)	32276577.92	25146342.53	9061445.333	5814301.839	0.00303	0.258866166192079
		androsterone sulfate	9141120.75	5769694.772	5457713.917	5104508.105	0.04283	0.431965442764579
Nucleotide	Purine , (Hypo)Xanthine/Inosine containing	N1-methylinosine	556382.4167	176679.066	1459616.583	634683.658	0.00003172	2.50125062531266
		xanthosine	21289.75	7379.712568	52827.36364	24267.28608	0.00002153	4.3122035360069
	Purine , Adenine containing	adenosine 5'-monophosphate (AMP)	3236375.667	2517486.48	5245282.1	11913927.27	0.02961	0.242013552758955
		adenine	426381.3636	225919.0055	834859.1667	365080.8957	0.00301	2.2271714922049
	Purine , Guanine containing	N2,N2-dimethylguanosine	542580.9167	124380.8608	1179659.167	446087.0124	0.000006309	2.09248796819418
	Pyrimidine , Cytidine containing	cytidine	100190.75	78607.6217	264810	186917.5572	0.000618	2.78318953520735
		N4-acetylcytidine	59796.375	37043.2798	228188.5833	97831.48322	0.000001697	6.44745325596389
	Pyrimidine , Uracil containing	uridine	13202793.5	2580810.857	7711596.75	2599815.366	0.00006357	0.565291124929339
		pseudouridine	7726252.917	1156052.636	12275667.5	2842032.726	0.00004738	1.55908949173683
Peptide	Acetylated Peptides	phenylacetylcarnitine	568774.5	508684.5239	264551.5	252082.7678	0.002075	0.218866272707376
		phenylacetylglutamine	36741284.33	20445247.85	20925911.67	18655582.47	0.03852	0.413052457662123
	Gamma-glutamyl Amino Acid	gamma-glutamylmethionine	1075010.083	783412.3344	613564.1818	361591.7535	0.02175	0.437062937062937
		gamma-glutamylalanine	3004334.25	1823381.166	1813845.417	1884294.028	0.01717	0.475059382422803
Xenobiotics	Bacterial/Fungal	tartronate (hydroxymalonate)	2052952.167	1111767.982	1020921.167	925396.4005	0.007654	0.431034482758621
	Benzoate	3-methyl catechol sulfate	2745682.917	2528692.155	158078.5714	220686.9545	0.000000198	0.0272702481592582
		3-hydroxyhippurate	4377885.667	5317819.931	2175709.167	3113794.902	0.0002374	0.0353107344632768
		catechol sulfate	20590280.17	15664666.71	2675523	2761284.856	0.00005438	0.0409165302782324
		4-methylcatechol sulfate	6590346.5	3575369.733	806779	907619.6739	0.000006375	0.0509683995922528
		4-vinylphenol sulfate	4445884.083	4786972.026	992940.1111	1215074.115	0.0001258	0.076103500761035
		4-ethylphenylsulfate	1682102	1066792.438	264127.4	183155.8991	0.000004761	0.114429568600526
		hippurate	84493755.33	61459101.3	11779384.83	7989482.435	0.000001548	0.14801657785672
		3-methoxycatechol sulfate	6590346.5	3575369.733	806779	907619.6739	0.01057	0.173280194073817
		propyl 4-hydroxybenzoate sulfate	1413853.167	2728823.506	2352676.889	3176842.898	0.1652	3.67782272894447
	Chemical	3-hydroxypyridine sulfate	6623235.75	6049119.292	523079.75	768100.9052	0.000006393	0.0266311584553928
		3-acetylphenol sulfate	133929.0833	85958.43811	45943.5	30455.79617	0.0000001296	0.110840168477056
		6-hydroxyindole sulfate	1560505.833	796332.5959	572573.5714	359817.9366	0.00001857	0.159261028826246
		2-aminophenol sulfate	671880.6667	787979.043	342841.875	358166.8453	0.001261	0.176087339320303
		ethyl glucuronide	469119.375	726316.7394	25313.5	1853.326873	0.007952	0.211774671749259
		ectoine	1746511.833	1724367.431	ND	ND	0.008528	0.224719101123595
		1,2,3-benzenetriol sulfate (2)	685980.7273	1114721.105	786801	805005.3188	0.04463	0.237022991230149
		4-hydroxychlorothalonil	2683074.25	507855.4932	1396768.833	781967.3957	0.0001739	0.460405156537753
		EDTA	2170780117	195515216.7	1718956821	107435885.6	0.000000351	0.793650793650794
		dexpanthenol	89852	ND	1159817.6	1100959.847	0.0179	3.7202380952381
	Food Component/Plant	piperine	96564485.75	145917712.6	7127728.286	8055096.202	0.0009833	0.0288267512251369
		cinnamoylglycine	1276370.083	1511454.954	63632.5	67205.59473	0.0000004883	0.0309693403530505
		4-vinylguaiacol sulfate	549190.3	486373.0265	77556	55821.74937	0.00009616	0.0777604976671851
		quinate	33578535.25	28493457.15	5480413.545	6662080.545	0.008336	0.0966183574879227
		N-(2-furoyl)glycine	1436075.417	1501703.614	248828.5556	190895.4632	0.0002713	0.121094696052313
		pyrraline	488796.3333	254337.7722	198831.2	98156.73121	0.00005935	0.135098621994056
		dihydroferulic acid	635933	1013585.994	125822.1667	113624.1057	0.006332	0.162548764629389
		thymol sulfate	1544149.167	2383760.647	717237.1429	621673.1121	0.02162	0.182781941144215
		methyl glucopyranoside (alpha + beta)	476316.75	561326.7298	159326.2222	154682.9376	0.002578	0.222915737851092
		ferulic acid 4-sulfate	364641.3	369279.7064	88278.5	75826.69534	0.0232	0.227583067819754
		2,3-dihydroxyisovalerate	2496240.417	3800242.253	567157.75	628234.5097	0.04144	0.372717107715244
		tartarate	420677.2	249811.2562	161619.75	60674.69245	0.01277	0.383729854182655
		4-allylphenol sulfate	2206698.167	1847660.342	786747.6667	581739.715	0.015	0.40048057669203
		saccharin	509877	ND	963662.75	598698.7547	0.1338	2.19154065307911
	Tobacco Metabolite	cotinine	35842514	38780024.96	ND	ND	0.001339	0.0272702481592582
		hydroxycotinine	11191689.2	9978645.001	ND	ND	0.0113	0.121951219512195
		3-hydroxycotinine glucuronide	260287.5	205179.3843	ND	ND	0.03514	0.400641025641026
	Xanthine	1-methylxanthine	3363479.25	3247409.833	1500224.75	519860.4431	0.00004968	0.106621174965348
		5-acetylamino-6-formylamino-3-methyluracil	3683867.167	4359437.973	627215	512608.5278	0.0005211	0.109541023113156
		theobromine	171037268.5	142462792.4	65203771.3	106628102.9	0.0009383	0.125470514429109
		5-acetylamino-6-amino-3-methyluracil	6595680.833	6169939.793	2413091	2297250.021	0.006231	0.130463144161774
		3,7-dimethylurate	187736.6364	156966.3211	56289.8	48279.46495	0.0002549	0.14082523588227
		caffeic acid sulfate	1015315.6	1322610.383	325056.75	317859.3309	0.00329	0.147405660377358
		paraxanthine	3500938.583	2591837.954	826161.7	562657.2139	0.0001385	0.151217299259035
		1,3,7-trimethylurate	596071.5833	716106.9091	175997	95856.74728	0.001247	0.163132137030995
		theophylline	7746522.5	4725606.311	2877351.636	2943209.408	0.002609	0.165098233448902
		caffeine	93565420.83	66338723.48	28551349	22064524.64	0.003185	0.173852573018081
		1,7-dimethylurate	2140978.833	1706299.792	935295.0909	954509.1713	0.007714	0.226142017186793
		3-methylxanthine	5310975.75	4732516.762	1502461.3	1290608.337	0.001479	0.233972859148339
		7-methylurate	2571359.5	2368835.714	1265835.417	1613467.398	0.0288	0.275558004960044
		1,3-dimethylurate	399310	327343.9935	319382.1429	278508.2344	0.01927	0.298596595998806
		1-methylurate	1408886.833	1369911.684	529022.1667	514448.0498	0.04342	0.409500409500409
Metabolites identified in both cohorts are highlighted in red
Mean values and standard deviation are calculated on observed value, before missing data imputation
