# Supplementary material for: Metabolomics analysis of human acute graft-versus-host disease reveals changes in host and microbiota-derived metabolites
Source: Nat Commun. 2019 Dec 13;10:5695. doi: 10.1038/s41467-019-13498-3 (PMC6910937; doi:10.1038/s41467-019-13498-3)
Supplement: Supplementary file 11 — Data 8 [file 41467_2019_13498_MOESM11_ESM.xlsx]

## Sheet: Feuil1
Supplementary data 8: list of metabolites significantly changing between donors and their paired recipients with GvHD (Cohort 2, Cryostem)
Super pathway	Sub-pathway	Metabolites	Donor (mean observed value)	Donor (standard deviation)	Recipient with GvHD (mean observed value)	Recipient with GvHD (standard deviation)	p value	Fold Change
Amino Acid	Creatine Metabolism	guanidinoacetate	806560.307692308	275443.882744311	371969.4231	239445.6304	0.00000008691	0.395882818685669
	Glutamate Metabolism	beta-citrylglutamate	166676.230769231	61512.1218533763	307564.5385	93702.3856	0.00000003565	1.89035916824197
	Glutathione Metabolism	cysteine-glutathione disulfide	11343717.0384615	10375661.0133839	3870704.231	2981595.164	0.0000009496	0.348918353105373
	Guanidino and Acetamido Metabolism	4-guanidinobutanoate	2326022.19230769	1670647.39050324	867129.2083	597673.7725	0.000003357	0.304971027752364
	Histidine Metabolism	hydantoin-5-propionic acid	239971.208333333	118034.504622858	900784.6923	696348.6964	0.0000007042	3.60100828231905
		histidine	46443365.9230769	7347431.09795839	35692061.19	8825886.127	0.00004235	0.753012048192771
		3-methylhistidine	5970065.69230769	7286397.4308226	2320371.385	2999806.571	0.000566	0.2313743637205
	Leucine, Isoleucine and Valine Metabolism	isovalerylcarnitine (C5)	8811611.11538462	3929707.44170043	3430903	2453222.114	0.0001765	0.480538202787122
		3-methylglutarylcarnitine (2)	2100997.92	1909023.16872484	5590023.731	5856755.167	0.0004565	2.60145681581686
	Lysine Metabolism	6-oxopiperidine-2-carboxylate	381967.384615385	159973.391801781	695918.3077	341507.2981	0.000006777	1.79856115107914
	Methionine, Cysteine, SAM and Taurine Metabolism	methionine sulfone	2527586.26923077	1000519.79222432	5074227.154	3473225.702	0.00004295	1.82681768359518
	Tryptophan Metabolism	indolepropionate	2379061.34615385	1739865.14973316	905890.25	848231.4408	0.0000000000000002214	0.0135906496330525
		tryptophan betaine	62557565.7692308	59887146.6769857	14848180.5	26993945.43	0.0000001017	0.190876121397213
		C-glycosyltryptophan	256957.16	49051.053441525	413641.2308	149485.3343	0.000001935	1.62100826714216
		3-indoxyl sulfate	24879998.6153846	10724782.505535	15718162.56	12725152.69	0.00001459	0.0722021660649819
		tryptophan	714873889.230769	109443327.535732	569744924.3	131482327.9	0.00007666	0.785545954438335
		5-bromotryptophan	381871.923076923	237174.650715952	212764.72	125903.1944	0.0004909	0.48947626040137
		indoleacetate	2705742.73076923	2143392.01645748	1636004.269	1743579.999	0.0006574	0.466200466200466
	Phenylalanine and Tyrosine Metabolism	4-methoxyphenol sulfate	131834.12	131419.795060625	98659.9	59915.78227	0.0000000006197	0.0238492725971858
		3-methoxytyrosine	1187637.96153846	298297.687306285	2366144.385	772800.6838	0.00000001609	1.91570881226054
		p-cresol-glucuronide*	376341.043478261	351494.442387265	365096.2857	411363.7072	0.000001107	0.110705192073508
		phenol sulfate	26188633.7692308	14502282.4800502	13691505.15	19173800.41	0.00002395	0.202511138112596
		gentisate	581323.347826087	683841.315892179	469533.6667	441893.9885	0.00005046	0.19739439399921
		4-hydroxyphenylpyruvate	122110.772727273	75498.5000519132	97653.0625	71011.98723	0.01651	0.43859649122807
	Urea cycle; Arginine and Proline Metabolism	citrulline	375493062.769231	65231240.8219895	196299286.6	92964509.35	0.0000000152	0.468164794007491
		homoarginine	48115047.4615385	17465112.9089589	21149384.46	14125459.06	0.00000004004	0.381242851696531
		arginine	747839118.769231	179826117.435898	438928393.8	245754089.1	0.000001573	0.526592943654555
		2-oxoarginine*	5044690.03846154	2211200.7773657	2464704.654	1542970.713	0.000004271	0.4510599909788
		N-delta-acetylornithine	1569045.96153846	944440.879561086	642136.8077	703354.7458	0.000008266	0.317762948840165
		pro-hydroxy-pro	35982503.7692308	32403717.8204866	58124531.38	23260814.73	0.00004003	1.89358076121947
		N2,N5-diacetylornithine	70019.0416666667	43009.3333283139	55511.66667	41383.97205	0.00006596	0.283446712018141
		N-methylproline	147497324.961538	166964039.183328	54393845.65	104731725.3	0.000552	0.204582651391162
Carbohydrate	Aminosugar Metabolism	glucuronate	1206798.5	249140.918059519	2537698.808	1119808.93	0.0000000005002	1.97980597901406
		N-acetylneuraminate	3463565.84615385	616740.949053827	6062960.231	2162788.442	0.0000001146	1.6594756057086
		N-acetylglucosamine/N-acetylgalactosamine	1453105.88461538	358580.690837232	2184923.5	654984.6847	0.000001851	1.4819205690575
	Disaccharides and Oligosaccharides	sucrose	619326.35	658570.054421122	3026986.762	4959459.486	0.04956	3.06372549019608
	Fructose, Mannose and Galactose Metabolism	mannose	18185397.9230769	6720212.34844751	32433233.12	14615399.31	0.00004646	1.75623463294696
		galactonate	4957808.04545455	5553419.70592593	5279416.917	5384367.325	0.01377	0.226757369614512
		mannitol/sorbitol	11359601.8076923	15210977.4769316	75100778.15	165478604.7	0.04146	2.09424083769634
	Glycogen Metabolism	maltose	681993.909090909	938891.835170959	1152125	1390320.863	0.003848	3.47101700798334
	Glycolysis, Gluconeogenesis, and Pyruvate Metabolism	1,5-anhydroglucitol (1,5-AG)	89877895.3846154	35006855.6703176	47014332.62	19748514.84	0.000003971	0.492610837438424
Cofactors and Vitamins	Nicotinate and Nicotinamide Metabolism	quinolinate	902140.615384615	884858.520381426	2880285.885	2126441.232	0.000002332	3.04136253041363
		trigonelline (N'-methylnicotinate)	130311016.884615	123758758.479127	50002599.73	71254465.27	0.0003138	0.149745432764301
	Tocopherol Metabolism	gamma-CEHC	205314.192307692	135747.158180205	109934.7368	79645.18606	0.00001329	0.293944738389183
	Vitamin B6 Metabolism	pyridoxate	1732732.03846154	1763856.67066232	13358964.15	31565285.05	0.002421	2.69905533063428
Lipid	Androgenic Steroids	epiandrosterone sulfate	5063808.96153846	2900431.62648681	2085617.231	2074702.582	0.00001685	0.231857175979597
		dehydroisoandrosterone sulfate (DHEA-S)	31083637.5	17622863.5327609	14984976.96	11882476.31	0.00006663	0.38550501156515
	Carnitine Metabolism	deoxycarnitine	97171942.1538462	17909442.7419862	64882252.46	17402619.87	0.00000003973	0.655737704918033
	Ceramides	N-stearoyl-sphingosine (d18:1/18:0)*	8701313.03846154	3161229.3616587	19824415.42	10069146.13	0.00000001346	2.15982721382289
		N-palmitoyl-sphingosine (d18:1/16:0)	20860084	4996431.61170137	32163460.08	10878082.56	0.000001429	1.51791135397693
	Diacylglycerol	oleoyl-oleoyl-glycerol (18:1/18:1) [1]*	31377222.1538462	17176182.6812113	67001952.31	31642837.36	0.0000001288	2.14868929952729
		oleoyl-oleoyl-glycerol (18:1/18:1) [2]*	43766149.1538462	24276882.5145207	98302804.38	51601916.14	0.0000002431	2.23164472216023
		oleoyl-linoleoyl-glycerol (18:1/18:2) [1]	42479833	30427612.1935316	78162320	31479518.94	0.000002153	1.998001998002
		linoleoyl-arachidonoyl-glycerol (18:2/20:4) [1]*	2508787.73076923	2265514.87121321	5943713.462	4144337.895	0.0000024	2.68744961031981
		oleoyl-arachidonoyl-glycerol (18:1/20:4) [2]*	9343844.03846154	4397724.4140281	21812816.81	11863861.5	0.000002544	2.25123818099955
		oleoyl-linoleoyl-glycerol (18:1/18:2) [2]	2872394.04	1734138.92675819	4909588.64	4542059.983	0.000002574	2.07813798836243
		palmitoyl-palmitoyl-glycerol (16:0/16:0) [2]*	1533956.38461538	1378132.77692315	2616777.192	1828301.991	0.000007438	2.02183582693085
		palmitoleoyl-linoleoyl-glycerol (16:1/18:2) [1]*	18430973.7692308	16264643.1729538	23829131.13	12903581.97	0.00001026	2.28885328450446
		palmitoyl-oleoyl-glycerol (16:0/18:1) [1]*	11880141.3076923	7331760.01512508	21656030.73	9466372.139	0.00001478	1.89933523266857
		linoleoyl-docosahexaenoyl-glycerol (18:2/22:6) [2]*	1127763.16	816273.236972139	3837982.077	4742430.745	0.00002794	3.24675324675325
		linoleoyl-arachidonoyl-glycerol (18:2/20:4) [2]*	8044887.30769231	6666385.50934261	16615960.58	12392328.54	0.0008946	2.106149957877
		linoleoyl-linoleoyl-glycerol (18:2/18:2) [1]*	10400257.7692308	16614906.3260837	13849144.31	7309287.738	0.001305	2.03790503362543
		palmitoyl-palmitoyl-glycerol (16:0/16:0) [1]*	594694.071428571	555771.630823234	844293.1	618760.4747	0.02961	2.29357798165138
	Fatty Acid Metabolism (Acyl Choline)	dihomo-linolenoyl-choline	403783.72	316867.524062175	276691.45	226894.942	0.006688	0.426257459505541
	Fatty Acid, Amino	2-aminooctanoate	661687.807692308	396697.221328309	2957422	1685873.774	0.000000000007071	4.58715596330275
	Fatty Acid, Monohydroxy	2-hydroxyoctanoate	505231	327633.520000498	1589775.308	1205969.37	0.00000001689	3.15656565656566
		2-hydroxydecanoate	1555630.42307692	941119.480371294	804621.44	511534.7677	0.0000373	0.437445319335083
	Lysophospholipid	1-linoleoyl-GPC (18:2)	543454482.461538	114006339.643456	376850586.5	101359476.7	0.000002344	0.682128240109141
		1-palmitoyl-GPC (16:0)	1078085427.69231	189069665.489065	1104277743	249914390.3	0.003684	2.27946204695692
		1-stearoyl-GPG (18:0)	554627000.615385	110150218.091586	516078366.2	146277044.8	0.03687	2.04415372035977
	Lysoplasmalogen	1-(1-enyl-stearoyl)-GPE (P-18:0)*	2830175.57692308	1190858.6124854	1580855.885	782919.152	0.00002972	0.534188034188034
		1-(1-enyl-oleoyl)-GPE (P-18:1)*	1017614.26923077	445677.046463249	573511.0769	268054.0643	0.00003674	0.557413600891862
	Monoacylglycerol	1-arachidonylglycerol (20:4)	268481.333333333	109049.847974829	769183.92	952573.2076	0.000000181	5.26592943654555
		1-docosahexaenoylglycerol (22:6)	92039.4	45492.7056713491	416189.4706	478842.522	0.00001371	4.34027777777778
		1-linoleoylglycerol (18:2)	1897946.95833333	1094223.53525011	11496343.44	16165749.36	0.00005226	3.67917586460633
		1-palmitoleoylglycerol (16:1)*	793908.333333333	419349.119720371	5497763.833	6661410.519	0.0002502	6.96864111498258
		2-linoleoylglycerol (18:2)	338302.777777778	126800.708488535	1861011.385	1928918.786	0.01294	2.40038406144983
	Phosphatidylcholine (PC)	1,2-dilinoleoyl-GPC (18:2/18:2)	226374342.153846	55848587.0721849	109952544.8	44050885.39	0.0000000001064	0.461467466543609
		1-linoleoyl-2-arachidonoyl-GPC (18:2/20:4n6)*	113340302.461538	23285229.1828765	62724453.08	31260165.91	0.0000002098	0.446229361892012
		1-stearoyl-2-linoleoyl-GPC (18:0/18:2)*	1122268868.92308	148103218.877177	861996054.2	169952899	0.0000003314	0.76103500761035
		1,2-dipalmitoyl-GPC (16:0/16:0)	65298221.6923077	9888332.51242495	83743556	12567885.66	0.0000004186	1.28139415684264
	Phosphatidylethanolamine (PE)	1-palmitoyl-2-oleoyl-GPE (16:0/18:1)	11114837.5384615	5994559.94978978	23676250.04	10025680.1	0.0000002739	2.18388294387421
		1-palmitoyl-2-arachidonoyl-GPE (16:0/20:4)*	15379417.4615385	6249162.92662345	27401137.85	10431078.45	0.000004048	1.80407721450478
		1-stearoyl-2-arachidonoyl-GPE (18:0/20:4)	56020932.2307692	20026184.5506271	85269026.15	24059729.16	0.00001201	1.54440154440154
		1,2-dilinoleoyl-GPE (18:2/18:2)*	1002149.55555556	1799585.55222582	352402.4	143801.1154	0.00799	0.376789751318764
	Phospholipid Metabolism	trimethylamine N-oxide	46204700.6923077	37654360.9713839	44889444.27	59497992.44	0.0087	0.294724432655467
	Plasmalogen	1-(1-enyl-palmitoyl)-2-linoleoyl-GPE (P-16:0/18:2)*	4388682.11538462	1128167.13370824	1370610.654	1262024.862	0.00000000002388	0.231160425335183
		1-(1-enyl-stearoyl)-2-linoleoyl-GPE (P-18:0/18:2)*	30966684.54	11117352.09	9398471.423	8234354.581	0.0000000005107	0.228519195612431
		1-(1-enyl-palmitoyl)-2-linoleoyl-GPC (P-16:0/18:2)*	73453411.6923077	19662642.7050581	39401758.38	13920019.05	0.000000001677	0.525210084033613
		1-(1-enyl-palmitoyl)-2-arachidonoyl-GPE (P-16:0/20:4)*	26567612.6923077	6380521.52862507	13219995.38	7592759.051	0.00000003306	0.43535045711798
		1-(1-enyl-stearoyl)-2-arachidonoyl-GPE (P-18:0/20:4)*	90827570.6153846	30175961.9640956	40855567.5	26633741.8	0.0000001289	0.370507595405706
		1-(1-enyl-palmitoyl)-2-arachidonoyl-GPC (P-16:0/20:4)*	45247794.6923077	10047604.5224485	29494026.46	9279096.514	0.0000006778	0.634517766497462
		1-(1-enyl-stearoyl)-2-oleoyl-GPE (P-18:0/18:1)	6296183.19230769	2272595.45728621	2830172.56	1853107.306	0.000001809	0.334896182183523
		1-(1-enyl-palmitoyl)-2-oleoyl-GPE (P-16:0/18:1)*	5351726.96153846	1525878.48381295	3229689.808	1534181.096	0.000009627	0.555555555555556
	Polyunsaturated Fatty Acid (n3 and n6)	eicosapentaenoate (EPA; 20:5n3)	5541655.11538462	3017976.81430874	28930546.23	84891870.1	0.008105	2.08507089241034
	Primary Bile Acid Metabolism	glycochenodeoxycholate sulfate	1293532.32	1258330.61267997	3872863.769	3335602.677	0.000009943	3.84467512495194
		glycochenodeoxycholate glucuronide (1)	560895	547707.323554542	1806880.077	2114851.232	0.0004238	2.86450873675165
		taurocholate	472567.75	853465.858240317	1106991.125	1262836.344	0.00299	3.97772474144789
		taurochenodeoxycholate	1019068.5	568899.2028697	2262040.192	1531436.932	0.0048	2.91375291375291
		glycocholate	3522787.69230769	9070918.21562563	5196742.538	4995609.981	0.0191	2.19490781387182
		cholate	1601134.69230769	2817008.54641617	858721.0909	1607122.13	0.02227	0.387897595034911
	Progestin Steroids	5alpha-pregnan-3beta,20beta-diol monosulfate (1)	470993.75	1268489.15996271	205831.1053	149074.8295	0.0000009114	0.151952590791673
	Secondary Bile Acid Metabolism	deoxycholate	4091811.38461538	2966415.60513184	1671271	1728613.104	0.000001957	0.267308206361935
		glycodeoxycholate	3327880.25	4166729.81702721	4789769.4	2846616.814	0.00000231	0.0750750750750751
		taurocholenate sulfate	1019068.5	568899.2028697	2262040.192	1531436.932	0.0001195	2.05803663305207
		taurolithocholate 3-sulfate	1120541.28	1319425.59343187	563743.5789	951094.1109	0.0001325	0.148214021046391
		glycolithocholate sulfate*	3376761.38461538	3328720.6021419	2355888.92	5303995.329	0.0002288	0.192678227360308
		taurodeoxycholate	557496.05	715967.501922838	794167.6	395230.8929	0.0003317	0.188928773852258
		glycohyocholate	171118.590909091	226943.21935121	214438.7273	224367.2226	0.007472	0.314663310258024
		glycoursodeoxycholate	2707549.34615385	6312486.64508986	24743998.92	44901047.38	0.02256	3.6563071297989
	Sphingolipid Metabolism	sphingomyelin (d18:1/18:1, d18:2/18:0)	59410150.9230769	9939479.69585599	91277067.69	27540594.91	0.0000004074	1.48809523809524
		sphingomyelin (d18:2/16:0, d18:1/16:1)*	227115610.461538	29193951.8827905	281296934.2	52047035.51	0.00006962	1.22639195486878
Nucleotide	Purine Metabolism, (Hypo)Xanthine/Inosine containing	N1-methylinosine	1182155.26923077	627367.548616825	2661946.308	1431719.857	0.00005005	2.18866272707376
	Purine Metabolism, Adenine containing	adenine	591462.384615385	178120.942311246	934128.1538	298555.7429	0.000005267	1.59159637116027
	Purine Metabolism, Guanine containing	N2,N2-dimethylguanosine	2613773.46153846	452724.216420746	4224409.308	1613710.723	0.0000003213	1.54225786551511
	Pyrimidine Metabolism, Cytidine containing	cytidine	39557.25	32905.7893829743	58687	24402.73393	0.000000004455	5.37923614846692
		N4-acetylcytidine	1652218.92307692	611877.638008576	3506138	2010517.396	0.000009489	1.93199381761978
	Pyrimidine Metabolism, Orotate containing	dihydroorotate	1384031.07692308	848071.405900749	3886655.577	3151418.256	0.0005915	2.25073148773351
	Pyrimidine Metabolism, Uracil containing	uridine	13429892.6923077	3377897.24299922	9621812.038	2842529.954	0.00002758	0.709219858156028
Peptide	Acetylated Peptides	phenylacetylcarnitine	1643104.73076923	1740614.58411557	943856.3684	1279717.986	0.000214	0.242013552758955
		phenylacetylglutamine	11848437.7307692	6957041.18858698	7501313.692	8801962.197	0.0008053	0.338983050847458
	Dipeptide	prolylglycine	2036650.46153846	1073608.69913582	1037313.357	509453.3369	0.000000002115	0.262260687123
	Gamma-glutamyl Amino Acid	gamma-glutamylglutamine	86432663.3846154	19515143.3729995	55718476.08	24948485.13	0.00000748	0.598086124401914
Xenobiotics	Bacterial/Fungal	tartronate (hydroxymalonate)	1371343.22727273	797973.777117897	775889.6	609830.2514	0.002776	0.318674314850223
	Benzoate Metabolism	p-cresol sulfate	156863655.461538	103306856.483352	37194910.12	77427947.89	0.000000001463	0.015785319652723
		4-ethylphenylsulfate	1407379.30769231	1183891.88817779	249680.1053	289287.0423	0.000000001576	0.0683994528043776
		catechol sulfate	15611942.1153846	11859218.6126815	4738405.5	9030145.518	0.0000001199	0.0297441998810232
		4-vinylphenol sulfate	4651496	4792705.53919243	1686380	2439130.822	0.000000148	0.0881057268722467
		3-hydroxyhippurate	1455281.19230769	1391856.07210389	1654066.75	1348802.861	0.0000001505	0.053850296176629
		hippurate	45856764.3076923	46344150.6796517	10973124.88	14142476.73	0.0000009493	0.190512478567346
		3-(3-hydroxyphenyl)propionate	792990.52173913	699882.567515623	849133.8333	650087.9956	0.000003962	0.137816979051819
		3-methoxycatechol sulfate (2)	128165.571428571	99425.1264447632	95847.16667	108817.6778	0.000009832	0.254323499491353
		4-acetylphenol sulfate	65883.3809523809	55607.1984391195	56994.5	58477.94054	0.00001353	0.28184892897407
		3-methoxycatechol sulfate (1)	1112482.11538462	1254166.66676548	952679.1538	1733217.394	0.00004695	0.13984058173682
		3-methyl catechol sulfate (1)	2387934.8	3024218.37790487	1241641.867	1806452.151	0.0001774	0.0961538461538461
		o-cresol sulfate	312259.391304348	426539.350369047	198518.7778	317607.408	0.0001791	0.167588402882521
		propyl 4-hydroxybenzoate sulfate	152170	205907.036182594	2163785.294	3960868.919	0.0002364	9.47867298578199
		2-hydroxyhippurate (salicylurate)	338050.884615385	485833.124873085	513892.8095	1535153.233	0.01396	0.412711514651259
	Chemical	2-aminophenol sulfate	1069713.53846154	1277793.45685347	243815.7368	315554.0633	0.00000002049	0.0755857898715042
		6-hydroxyindole sulfate	935865.230769231	485489.358202077	667023.9333	469061.6269	0.00000374	0.116144018583043
		3-acetylphenol sulfate	155693.739130435	169731.558464112	150878.25	150341.129	0.0001698	0.226757369614512
		lanthionine	378704.2	303647.677361021	595871.9167	500255.4243	0.0004143	3.23624595469256
		dexpanthenol	163282	61087.841016032	4887280.412	7106665.17	0.0005944	6.41848523748395
		ethyl glucuronide	693796.105263158	1732703.35838282	106325.75	63814.63947	0.001364	0.237416904083571
		3-hydroxypyridine sulfate	7453227.88461538	10427703.51083	4947032.35	9067535.844	0.001739	0.143492610130578
		ectoine	2082227.26923077	1734697.26029794	1703343.565	2333686.532	0.01583	0.494071146245059
	Food Component/Plant	piperine	14854825.1538462	19293065.1591893	1093882.857	2064662.545	0.0000000001319	0.0136035913481159
		cinnamoylglycine	928299.260869565	792758.490670062	105445.5455	171357.1355	0.0000000004076	0.0480538202787122
		pyrraline	1286360.30769231	1269710.57183022	602459.75	523425.4234	0.0000000222	0.115233924867481
		homostachydrine*	8703783.76923077	3677015.08694254	3747711.92	5022576.694	0.000002715	0.211193241816262
		4-allylphenol sulfate	1422085.03846154	1239070.66938403	557805.7619	554473.8631	0.00001485	0.146049364685264
		umbelliferone sulfate	260666.105263158	378148.03394936	49409.42857	39144.65506	0.00001544	0.171673819742489
		thymol sulfate	1235975.19230769	1898430.57805485	478972.75	676994.875	0.00001794	0.110509448557852
		S-allylcysteine	1899603.47619048	2513441.05778898	1025215	1293845.429	0.00002286	0.158553987632789
		indolin-2-one	256920.55	113651.799025044	199824.7143	132309.5214	0.00007062	0.37037037037037
		tartarate	4433629.46666667	7354115.48190747	274774.5	178163.3317	0.000351	0.21491510853213
		2,3-dihydroxyisovalerate	7633539.36	22720440.4585336	1214282.3	1587919.311	0.000397	0.171850833476542
		quinate	52479825.6153846	57357859.2025688	20269265.23	36743195.54	0.000928	0.140587656403768
		acesulfame	2488475.54545455	2775396.39836458	223915.5	236189.9284	0.002053	0.164527805199079
		methyl glucopyranoside (alpha + beta)	623270.375	776088.619933586	545072.9286	878566.1651	0.003131	0.251572327044025
		alliin	2189958.73684211	3162914.80885	607219.8333	515755.3278	0.005555	0.281928390188892
		methyl indole-3-acetate	326233.6	233050.875588715	448093.9375	499752.5148	0.01753	0.468384074941452
		stachydrine	726101152.923077	682886291.905721	508262410.3	670085204.3	0.02707	0.374953130858643
		eugenol sulfate	185454	239508.073092189	76599.42857	63517.70391	0.0311	0.399201596806387
		ferulic acid 4-sulfate	341803.9	342445.307169035	296221.5455	256167.2165	0.0333	0.34494653328734
		saccharin	611729.6	733910.840926403	1223787.769	1819901.524	0.03439	3.02480338777979
	Tobacco Metabolite	cotinine	28281498.6363636	46710182.0244982	3139423	10543175.02	0.002527	0.0947867298578199
		hydroxycotinine	6464798.42857143	3783432.87396155	4042132.5	5470785.464	0.04011	0.421762969211303
	Xanthine Metabolism	3,7-dimethylurate	122994.608695652	90851.2946701863	53072.14286	39452.72846	0.000000005939	0.150511739915713
		theobromine	223792645.615385	147508618.747333	34188679.75	52131322.53	0.000000006834	0.066006600660066
		3-methylxanthine	2595004.92307692	1751770.99124508	707949.2632	670447.2423	0.00000006537	0.168463611859838
		7-methylxanthine	5305146.65384615	4330607.54695594	1426973.227	2510925.813	0.00000006659	0.106033294454459
		paraxanthine	3319772	2760500.42468455	907756.8421	934587.3898	0.000008504	0.127811860940695
		1-methylxanthine	2924466.5	2771018.33478117	707588.25	498625.6823	0.00001539	0.121300339640951
		theophylline	6199336.2	4639754.47461089	2097599.5	2164998.965	0.00004238	0.135538086202223
		1,3-dimethylurate	244693.44	231095.867126805	126635.0714	117728.8268	0.00005173	0.25693730729702
		1-methylurate	1440893.2	1370645.4631012	609967.8824	543883.7854	0.0003099	0.236686390532544
		5-acetylamino-6-amino-3-methyluracil	5212092.96	4600304.95657305	2653005.944	3492712.299	0.0003736	0.151400454201363
		1,7-dimethylurate	1334512.88	993962.925831296	578462.35	492067.7588	0.0004225	0.185494342422556
		caffeine	97078962.16	105394162.005384	40893816.82	74925673.32	0.0008468	0.12102142079148
		1,3,7-trimethylurate	325794.916666667	332475.037398876	212383.0667	267136.2535	0.002375	0.240269101393561
		5-acetylamino-6-formylamino-3-methyluracil	1535519.42105263	1982640.86475632	760969.0769	1410860.922	0.006135	0.325309043591412
Metabolites identified in both cohorts are highlighted in red
Mean values and standard deviation are calculated on observed value, before missing data imputation
