# Supplementary material for: Metabolomics analysis of human acute graft-versus-host disease reveals changes in host and microbiota-derived metabolites
Source: Nat Commun. 2019 Dec 13;10:5695. doi: 10.1038/s41467-019-13498-3 (PMC6910937; doi:10.1038/s41467-019-13498-3)
Supplement: Supplementary file 12 — Data 9 [file 41467_2019_13498_MOESM12_ESM.xlsx]

## Sheet: Sup Table 6
Supplementary data 9: metabolites more frequently detected in recipient with or without GvHD (Cohort 1, Saint Louis)
Super pathway	Sub-pathway	Metabolites	p value	−log p
Amino Acid	Histidine Metabolism	N-acetyl-3-methylhistidine	p = 0.0068	4.984
	Leucine. Isoleucine and Valine Metabolism	isobutyrylglycine	p = 0.0123	4.395
	Phenylalanine and Tyrosine Metabolism	3-(3-hydroxyphenyl)propionate sulfate	p = 0.0327	3.42
		gentisate	p = 0.0035	5.653
		o-cresol sulfate	p = 0.0006	7.475
	Tryptophan Metabolism	N-acetylkynurenine	p = 0.0004	7.812
	Urea cycle; Arginine and Proline Metabolism	2-oxoarginine	p = 0.0277	3.587
		N-acetylcitrulline	p = 0.0168	4.089
		N2.N5-diacetylornithine	p = 0.0168	4.089
Lipid	Fatty Acid Metabolism(Acyl Glycine)	hexanoylglycine	p = 0.0391	3.241
	Monoacylglycerol	1-docosahexaenoylglycerol (22:6)	p = 0.0195	3.94
	Phospholipid Metabolism	dihomo-linolenoyl-choline	p = 0.0123	4.395
	Secondary Bile Acid Metabolism	ursodeoxycholate sulfate	p = 0.0117	4.447
Nucleotide	Pyrimidine Metabolism. Cytidine containing	3-methylcytidine	p = 0.0178	4.027
Metabolites identified in both cohorts are highlighted in red
