# Supplementary material for: Metabolomics analysis of human acute graft-versus-host disease reveals changes in host and microbiota-derived metabolites
Source: Nat Commun. 2019 Dec 13;10:5695. doi: 10.1038/s41467-019-13498-3 (PMC6910937; doi:10.1038/s41467-019-13498-3)
Supplement: Supplementary file 13 — Data 10 [file 41467_2019_13498_MOESM13_ESM.xlsx]

## Sheet: Sup Table 8
Supplementary data 10: metabolites more frequently detected in recipient with or without GvHD (Cohort 2, Cryostem)
Super pathway	Sub-pathway	Metabolites	p value	−log p
Amino Acid	Histidine Metabolism	N-acetyl-3-methylhistidine	p = 0.0053	5.231
	Phenylalanine and Tyrosine Metabolism	vanillactate	p = 0.0407	3.201
		p-cresol-glucuronide	p = 0.0038	5.581
		tyramine O-sulfate	p = 0.0036	5.62
	Tryptophan Metabolism	N-acetylkynurenine	p = 0.0272	3.603
		indole-3-carboxylic acid	p = 0.0191	3.957
		3-indoxyl sulfate	p = 0.0011	6.813
		indolepropionate	p < 0.0001	11.08
	Urea cycle; Arginine and Proline Metabolism	N2, N5-diacetylornithine	p = 0.0005	7.65
Cofactors and Vitamins	Ascorbate and Aldarate Metabolism	gulonate	p = 0.0407	3.201
	Hemoglobin and Porphyrin Metabolism	I-urobilinogen	p = 0.0068	4.991
	Tocopherol Metabolism	gamma-CEHC	p = 0.0028	5.865
Lipid	Endocannabinoid	arachidonoyl ethanolamide	p = 0.0048	5.338
	Fatty Acid Metabolism (also BCAA Metabolism)	propionylglycine	p = 0.0184	3.997
	Fatty Acid. Monohydroxy	3-hydroxysebacate	p = 0.0248	3.698
	Phospholipid Metabolism	1,2-dilinoleoyl-GPE (18:2/18:2)	p = 0.0062	5.09
	Secondary Bile Acid Metabolism	glycolithocholate	p = 0.0361	3.323
		taurodeoxycholate	p = 0.0251	3.685
		glycodeoxycholate	p = 0.0027	5.899
	Steroid	5alpha-androstan-3beta,17alpha-diol disulfate	p = 0.0240	3.73
Peptide	Acetylated Peptides	phenylacetylglutamate	p = 0.0062	5.09
	Dipeptide	prolylglycine	p = 0.0087	4.743
Metabolites identified in both cohorts are highlighted in red
