# Supplementary material for: Metabolomics analysis of human acute graft-versus-host disease reveals changes in host and microbiota-derived metabolites
Source: Nat Commun. 2019 Dec 13;10:5695. doi: 10.1038/s41467-019-13498-3 (PMC6910937; doi:10.1038/s41467-019-13498-3)
Supplement: Supplementary file 14 — Data 11 [file 41467_2019_13498_MOESM14_ESM.xlsx]

## Sheet: Sup Table 7
Supplementary data 11: list of metabolites significantly changing at GvHD onset (Cohort 1, Saint Louis)
Super pathway	Sub-pathway	Metabolites	Recipient without GvHD (mean observed value)	Recipient without GvHD (standard deviation)	Recipient with GvHD (mean observed value)	Recipient with GvHD (standard deviation)	p value	Fold Change
Amino Acid	Creatine Metabolism	guanidinoacetate	249089.4839	83013.27178	137216	61544.25268	0.002891	0.4428
	Guanidino and Acetamido Metabolism	4-guanidinobutanoate	1152266	1069171.094	395212.75	183065.9079	0.00002673	0.3937
	Histidine Metabolism	3-methylhistidine	7944834.548	10763124.04	2568587.667	3112348.159	0.01292	0.327
	Leucine, Isoleucine and Valine Metabolism	isobutyrylglycine	173368.6552	184643.6261	86915.57143	47788.46689	0.004199	0.289
		isovalerylglycine	174901.4	134890.311	82820.4	29493.95156	0.004032	0.458
	Tryptophan Metabolism	3-indoxyl sulfate	34937805.74	19341710.45	10872774.55	10353660.03	0.007354	0.1204
		indolepropionate	12090593.71	14668555.69	493405.3	616930.4049	0.0009791	0.1286
		picolinate	964579.1333	516668.0501	461649.1818	191408.3937	0.00119	0.4868
		indoleacetate	44908794.48	31596554.71	23211526.75	18303700.24	0.01209	0.4891
	Urea cycle, Arginine and Proline Metabolism	N-acetylcitrulline	250775.3667	194970.3243	159022	138679.2783	0.01233	0.2542
		2-oxoarginine	148618.4643	146457.6257	55498.28571	41021.81232	0.0006323	0.2942
		homoarginine	35714172.06	19648711.25	14990586.58	8707974.449	0.00009644	0.4206
		N2,N5-diacetylornithine	98501.06667	80615.4097	68215.625	35858.60676	0.01905	0.4303
		N-acetylarginine	3625828.452	1656667.844	1933082.455	1050424.202	0.00242	0.4512
		homocitrulline	1320271.828	1088740.267	2481328	2047143.87	0.03094	2.241
Cofactors and Vitamins	Nicotinate and Nicotinamide Metabolism	trigonelline (N'-methylnicotinate)	127818252.3	114141792.5	24388964.5	34152688.61	0.0007975	0.1268
Energy	TCA Cycle	citraconate/glutaconate	8735644.452	8380270.145	2686111.417	999614.3334	0.0003664	0.4559
	Fatty Acid Metabolism (Acyl Glutamine)	hexanoylglutamine	205918.7742	192521.3096	684715	462876.866	0.00317	3.451
	Long Chain Fatty Acid	10-nonadecenoate (19:1n9)	14320659.39	9738456.311	31070270.33	24325908.83	0.003601	2.172
		myristoleate (14:1n5)	30181226.58	23712086.58	93837419.08	130729574.1	0.03111	2.264
		eicosenoate (20:1)	37529374.65	27507043.94	84890297.5	42046494.69	0.004396	2.375
		10-heptadecenoate (17:1n7)	42318056.03	41852315.15	98672016.42	79194984.28	0.008129	2.411
		palmitoleate (16:1n7)	494869738.8	505050401.8	1187347425	825866096.5	0.0175	2.481
	Monoacylglycerol	1-docosahexaenoylglycerol (22:6)	388051.2	344157.5001	601108.0833	362496.6602	0.0001123	3.472
	Phospholipid Metabolism	1-linoleoyl-2-linolenoyl-GPC (18:2/18:3)	7793050.129	4440293.874	3359881.583	2504442.496	0.003642	0.3518
		1.2-dilinoleoyl-GPC (18:2/18:2)	112582098.8	33557610.17	53365259.33	29767947.76	0.000162	0.4335
		1-palmitoyl-2-gamma-linolenoyl-GPC (16:0/18:3n6)	30067272.7	17804524.82	20639841.11	9780340.604	0.02841	0.4356
	Plasmalogen	1-(1-enyl-palmitoyl)-2-linoleoyl-GPE (P-16:0/18:2)	2057529.452	857855.9527	667600.25	294864.9998	0.000001547	0.3187
		1-(1-enyl-stearoyl)-2-linoleoyl-GPE (P-18:0/18:2)	14771732.52	5852772.026	5521318.333	3352807.083	0.00002745	0.3436
		1-(1-enyl-palmitoyl)-2-arachidonoyl-GPE (P-16:0/20:4)	14530694.77	6045858.601	6223970.833	2968490.258	0.0000326	0.4169
		1-(1-enyl-stearoyl)-2-arachidonoyl-GPE (P-18:0/20:4)	42594822.9	11958744.11	20497988.42	10276235.98	0.0004254	0.435
		1-(1-enyl-stearoyl)-2-oleoyl-GPE (P-18:0/18:1)	2885587.7	1217387.462	1692712.6	1074665.054	0.005754	0.4489
	Polyunsaturated Fatty Acid (n3 and n6)	stearidonate (18:4n3)	3081753.258	2612572.298	9306433.833	14533796.2	0.03189	2.191
		dihomo-linoleate (20:2n6)	21719777.39	14846639.45	47018097.25	23249159.68	0.003041	2.227
		eicosapentaenoate (EPA; 20:5n3)	28170954.71	27779011.1	80444169.25	97795301.88	0.01941	2.263
		docosapentaenoate (n3 DPA; 22:5n3)	26741343.97	21440545.79	71777331.08	50323027.49	0.001592	2.734
	Secondary Bile Acid Metabolism	tauroursodeoxycholate	1316834.444	1471661.388	6700418.9	8529279.24	0.01886	9.552
Peptide	Acetylated Peptides	phenylacetylglutamine	46130160.81	37477067.55	20925911.67	18655582.47	0.02549	0.3837
	Gamma-glutamyl Amino Acid	gamma-glutamylmethionine	910293.1613	424815.8969	613564.1818	361591.7535	0.03785	0.49
		gamma-glutamylalanine	2903935.387	1491643.705	1813845.417	1884294.028	0.02495	0.4956
Metabolites identified in both cohorts are highlighted in red
Mean values and standard deviation are calculated on observed value, before missing data imputation
