# Supplementary material for: Metabolomics analysis of human acute graft-versus-host disease reveals changes in host and microbiota-derived metabolites
Source: Nat Commun. 2019 Dec 13;10:5695. doi: 10.1038/s41467-019-13498-3 (PMC6910937; doi:10.1038/s41467-019-13498-3)
Supplement: Supplementary file 15 — Data 12 [file 41467_2019_13498_MOESM15_ESM.xlsx]

## Sheet: Sup Table 9
Supplementary data 12: list of metabolites significantly changing at GvHD onset (Cohort 2, Cryostem)
Super pathway	Sub-pathway	Metabolites	Recipient without GvHD (mean observed value)	Recipient without GvHD (standard deviation)	Recipient with GvHD (mean observed value)	Recipient with GvHD (standard deviation)	p value	Fold Change
Amino Acid	Glutamate Metabolism	beta-citrylglutamate	206221.6	63891.6396099003	307564.538461538	93702.3855983318	0.0000142	1.498
	Glycine, Serine and Threonine Metabolism	betaine	982020366.933333	200401270.130821	733629552	249712217.921383	0.00008654	0.7264
	Guanidino and Acetamido Metabolism	4-guanidinobutanoate	1702904.06666667	1107695.33182824	867129.208333333	597673.77248593	0.0002213	0.4058
	Histidine Metabolism	3-methylhistidine	4396645.46666667	4647985.41988273	2320371.38461538	2999806.57071617	0.006248	0.3261
	Phenylalanine and Tyrosine Metabolism	phenol sulfate	47056933.3	53348411.7966979	13691505.1538462	19173800.4080036	0.0001109	0.1886
	Tryptophan Metabolism	3-indoxyl sulfate	26138300.3	18051909.2025466	15718162.5555556	12725152.6948391	0.00009108	0.08087
		indolepropionate	809350.454545455	764219.043448665	905890.25	848231.440849872	0.00005888	0.1345
		indoleacetate	6670441.63333333	2310940.76137997	5614998.11538462	3879316.81838309	0.0006948	0.445
		indoleacetylglutamine	116895	101442.845119332	111728.5	124996.524481501	0.03227	0.4566
	Urea cycle, Arginine and Proline Metabolism	N-methylproline	108468004.166667	112703638.771757	54393845.6538462	104731725.341199	0.001191	0.2416
		N2,N5-diacetylornithine	78386.6666666667	40192.1359577487	55511.6666666667	41383.9720496482	0.000019	0.255
		N-delta-acetylornithine	1050190.1	771490.051638693	642136.807692308	703354.745808459	0.001864	0.481
		citrulline	298803277.6	73259409.4145115	196299286.615385	92964509.3544509	0.00009523	0.5988
	Fructose, Mannose and Galactose Metabolism	mannitol/sorbitol	11263172.1	17758138.6836343	75100778.1538462	165478604.701086	0.03713	2.096
Cofactors and Vitamins	Nicotinate and Nicotinamide Metabolism	trigonelline (N'-methylnicotinate)	97993212.5666667	130607546.839836	50002599.7307692	71254465.2660905	0.00594	0.2476
	Tocopherol Metabolism	gamma-CEHC	124908.666666667	77821.400356215	109934.736842105	79645.186057945	0.005378	0.4807
	Vitamin A Metabolism	retinol (Vitamin A)	25644309.7333333	9522598.22690225	16131807.1153846	6492578.03459656	0.00009347	0.6201
Energy	TCA Cycle	citrate	313576402.666667	56025658.6667533	232750573.230769	62295506.2462615	0.00001637	0.7247
	Endocannabinoid	arachidonoyl ethanolamide	104513.928571429	30442.391199076	174380.545454545	95234.5639384434	0.00006503	2.318
	Fatty Acid. Monohydroxy	2-hydroxydecanoate	1733500.13333333	1472400.51808328	804621.44	511534.767723244	0.00002304	0.4162
	Long Chain Fatty Acid	palmitoleate (16:1n7)	288675762.6	244454736.306443	586551474.153846	414936178.015114	0.003691	2.198
	Phospholipid Metabolism	trimethylamine N-oxide	68319557.1333333	69721228.3598572	44889444.2692308	59497992.4420582	0.01239	0.279
		dihomo-linolenoyl-choline	406248.464285714	268932.944626707	276691.45	226894.941974074	0.009002	0.445
		1-stearoyl-2-linoleoyl-GPC (18:0/18:2)	1069880804.26667	151798051.184554	861996054.153846	169952899.0048	0.00001572	0.7996
	Plasmalogen	1-(1-enyl-stearoyl)-2-linoleoyl-GPE (P-18:0/18:2)	20964726.3666667	9768037.42735346	9398471.42307692	8234354.58074716	0.000004201	0.3512
		1-(1-enyl-palmitoyl)-2-linoleoyl-GPE (P-16:0/18:2)	3028851.76666667	1488108.1838291	1370610.65384615	1262024.86178132	0.000003196	0.3665
		1-(1-enyl-stearoyl)-2-oleoyl-GPE (P-18:0/18:1)	4764290.03333333	1867605.33435539	2830172.56	1853107.30630892	0.0002573	0.4442
		1-(1-enyl-stearoyl)-2-arachidonoyl-GPE (P-18:0/20:4)	73197254.4	24973739.0841272	40855567.5	26633741.7987474	0.00003157	0.4631
		1-(1-enyl-palmitoyl)-2-arachidonoyl-GPE (P-16:0/20:4)	21791067.2333333	8277932.2734819	13219995.3846154	7592759.05146267	0.0000719	0.5518
	Polyunsaturated Fatty Acid (n3 and n6)	docosatrienoate (22:3n3)	492470.636363636	355435.491204341	744404.956521739	560093.208900778	0.01848	2.004
	Primary Bile Acid Metabolism	taurocholate	490430.333333333	476162.773722223	1106991.125	1262836.3437459	0.03321	2.521
	Secondary Bile Acid Metabolism	glycodeoxycholate	4959618.5	6498540.89663214	4789769.4	2846616.81431253	0.005354	0.1959
		glycolithocholate sulfate	6877588.6	8303051.40132973	2355888.92	5303995.3294835	0.004974	0.2218
		taurodeoxycholate	1298763.6	1847494.24532399	794167.6	395230.892866183	0.03036	0.34
	Steroid	pregnanediol-3-glucuronide	284953.689655172	203935.184372932	177068.636363636	111207.537054672	0.008306	0.4933
Peptide	Acetylated Peptides	phenylacetylglutamine	14277835.6	9758843.09974399	7501313.69230769	8801962.19664462	0.0003069	0.2934
	Dipeptide	prolylglycine	1429380.65384615	575560.222399911	1037313.35714286	509453.336923565	0.0004749	0.4569
Metabolites identified in both cohorts are highlighted in red
Mean values and standard deviation are calculated on observed value, before missing data imputation
