# Supplementary material for: Metabolomics analysis of human acute graft-versus-host disease reveals changes in host and microbiota-derived metabolites
Source: Nat Commun. 2019 Dec 13;10:5695. doi: 10.1038/s41467-019-13498-3 (PMC6910937; doi:10.1038/s41467-019-13498-3)
Supplement: Supplementary file 16 — Data 13 [file 41467_2019_13498_MOESM16_ESM.xlsx]

## Sheet: Feuil1
supplementary data 13: Metabolites associated with acute GvHD onset after adjustment for age, gender and BMI
Super pathway	Sub-pathway	Metabolites	Cohort 1						Cohort 2
			p value	fold change	acute GvHD (mean observed value)	no GvHD (mean observed value)	missing value (%)	min value	p value	fold change	acute GvHD (mean observed value)	no GvHD (mean observed value)	% of missing value	min value
Amino Acid	Creatine	guanidinoacetate	0.00004834	0.1121	137216	249089	1.2%	39779	0.00006626	0.09494	371969	593266	0.0%	69449
	Glutamate	beta-citrylglutamate	0.03637	2.23	414894	244044	0.0%	109746	0.00007727	4.001	307565	206222	0.0%	70376
	Glycine, Serine and Threonine	betaine	0.000677	0.3574	867810060	1.14741e+09	0.0%	266879056	0.0003213	0.3616	733629552	9.8202e+08	0.0%	432502080
		dimethylglycine	0.003174	0.332	2.70495e+07	3.69378e+07	0.0%	10077337	0.0009308	0.322	2.45198e+07	3.27189e+07	0.0%	8856223
	Guanidino and Acetamido	4-guanidinobutanoate	0.0009784	0.1247	395213	1152266	0.0%	162335	0.0002173	0.0382	867129	1.7029e+06	1.8%	162612
	Methionine, Cysteine, SAM and Taurine	2-hydroxybutyrate/2-hydroxyisobutyrate	0.03253	2.582	21024437	1.45794e+07	0.0%	6469140	0.015	3.164	9.35823e+07	6.29058e+07	0.0%	23563660
		cysteine s-sulfate	0.03264	3.261	1.12492e+07	7.11572e+06	0.0%	2055465	0.001622	7.261	4489197	3.17152e+06	0.0%	471240
	Phenylalanine and Tyrosine	N-acetyltyrosine	0.01549	0.2193	111525	133106	1.2%	27771	0.01488	0.2453	71253.7	90680.9	3.6%	29949
		phenol sulfate	0.03138	0.05455	2.96519e+07	6.57337e+07	0.0%	605448	0.0002978	0.004747	1.36915e+07	4.70569e+07	0.0%	213428
	Tryptophan	3-indoxyl sulfate	0.0008576	0.003356	1.08728e+07	3.49378e+07	1.2%	96395	0.00006038	0.0004235	1.57182e+07	2.61383e+07	7.1%	112807
		indoleacetate	0.03397	0.2124	2.32115e+07	4.49088e+07	0.0%	3156035	0.005236	0.0905	1.636e+06	2.96524e+06	0.0%	227312
		indolepropionate	0.01765	0.003913	493405	1.20906e+07	10.4%	71650	0.000732	0.001756	905890	809350	26.8%	25223
	Urea cycle; Arginine and Proline	2-oxoarginine	0.01235	0.07727	55498.3	148618	10.4%	21872	0.0008527	0.1027	2.4647e+06	4.54746e+06	0.0%	696571
		arginine	0.03295	0.3525	400163304	5.49008e+08	0.0%	103804880	0.00003914	0.1328	4.38928e+08	6.57518e+08	0.0%	93450720
		citrulline	0.0006462	0.3288	3.09839e+08	4.41178e+08	0.0%	147805152	0.00004888	0.1731	1.96299e+08	2.98803e+08	0.0%	51754036
		homoarginine	0.001601	0.1754	1.49906e+07	3.57142e+07	0.0%	6149191	0.0002771	0.1127	2.11494e+07	3.69166e+07	0.0%	3907830
		N-acetylarginine	0.000722	0.1325	1.93308e+06	3.62583e+06	1.2%	732239	0.00002186	0.09386	6.1012e+06	1.05392e+07	0.0%	1695441
		N-delta-acetylornithine	0.04078	0.2336	929248	1.82079e+06	0.0%	164803	0.003585	0.08346	642137	1.05019e+06	0.0%	58397
		N2,N5-diacetylornithine	0.002634	0.07812	68215.6	98501.1	12.8%	18825	0.00003851	0.007881	55511.7	78386.7	18.8%	10473
		urea	0.02081	0.4535	3.51938e+08	4.32121e+08	0.0%	159413584	0.01971	0.3308	3.11738e+08	4.10006e+08	0.0%	88359576
Carbohydrate	Aminosugar	N-acetylneuraminate	0.01624	2.387	632073	372633	0.0%	196062	0.03839	1.915	6.06296e+06	4.84537e+06	0.0%	2263370
Cofactors and Vitamins	Nicotinate and Nicotinamide	trigonelline (N'-methylnicotinate)	0.00000004125	0.0005456	2.4389e+07	1.27818e+08	0.0%	527562	0.004257	0.006564	5.00026e+07	9.79932e+07	0.0%	258118
	Tocopherol	gamma-tocopherol/beta-tocopherol	0.03573	0.4138	2.46819e+07	32172983	0.0%	10799709	0.007459	0.3228	2.6764e+07	3.46081e+07	0.0%	7489657
	Vitamin A	retinol (Vitamin A)	0.0007727	0.2705	3.75177e+07	5.85507e+07	0.0%	17194496	0.00009958	0.1877	1.61318e+07	2.56443e+07	0.0%	5387163
Energy	TCA Cycle	aconitate [cis or trans]	0.005996	0.4673	2.90593e+07	3.70772e+07	0.0%	13768803	0.005551	0.4836	2.82391e+07	3.55324e+07	0.0%	15238068
		citrate	0.0039	0.4476	2.39231e+08	3.03498e+08	0.0%	95898176	0.000009073	0.3248	2.32751e+08	3.13576e+08	0.0%	117910568
Lipid	Endocannabinoid	arachidonoyl ethanolamide	0.01294	5.58	742334	243580	0.0%	77172	0.000007049	30.13	174381	104514	27.7%	57558
	FA (also BCAA )	propionylglycine	0.04189	0.2419	92293.5	136731	3.5%	32117	0.01469	0.1012	318659	367417	24.1%	90128
	FA, Amino	2-aminoheptanoate	0.03905	0.3024	1.23516e+06	1.54457e+06	1.2%	516133	0.008342	0.1758	1.61752e+06	2.70911e+06	0.0%	456741
	FA, Monohydroxy	2-hydroxydecanoate	0.0204	0.2982	1369742	1.94064e+06	0.0%	486112	0.0002852	0.07837	804621	1.7335e+06	0.9%	151023
	Long Chain FA	10-heptadecenoate (17:1n7)	0.01436	7.687	9.8672e+07	4.23181e+07	0.0%	5038340	0.02466	5.764	3.85016e+07	2.38889e+07	0.0%	3822064
		palmitoleate (16:1n7)	0.02011	7.782	1187347425	4.9487e+08	0.0%	41010936	0.008279	13.86	5.86551e+08	2.88676e+08	0.0%	24116274
	Lysolipid	1-linoleoyl-GPC (18:2)	0.006712	0.4737	2.82953e+08	3.71199e+08	0.0%	151057008	0.001104	0.3999	3.76851e+08	4.65787e+08	0.0%	148909632
	Lysoplasmalogen	1-(1-enyl-oleoyl)-GPE (P-18:1)	0.0165	0.264	736133	748526	0.0%	150078	0.004129	0.2728	573511	821583	0.0%	158743
		1-(1-enyl-stearoyl)-GPE (P-18:0)	0.02849	0.3446	2.26379e+06	2.77818e+06	0.0%	559181	0.00069	0.2044	1.58086e+06	2.37136e+06	0.0%	332668
	Phospholipid	1-linoleoyl-2-arachidonoyl-GPC (18:2/20:4n6)	0.000002757	0.1877	3.9004e+07	6.70747e+07	0.0%	11958197	0.0002827	0.1432	6.27245e+07	8.93713e+07	1.8%	22917658
		1-stearoyl-2-linoleoyl-GPC (18:0/18:2)	0.002896	0.3549	4.52457e+08	6.04268e+08	6.9%	332629856	0.00001987	0.4374	8.61996e+08	1.06988e+09	0.0%	592925184
		1,2-dilinoleoyl-GPC (18:2/18:2)	0.000002565	0.1194	5.33653e+07	1.12582e+08	0.0%	22677048	0.0002109	0.1793	1.09953e+08	1.68084e+08	0.0%	40212636
	Plasmalogen	1-(1-enyl-palmitoyl)-2-arachidonoyl-GPC (P-16:0/20:4)	0.00002075	0.2487	1.57855e+07	2.56833e+07	0.0%	6051721	0.001395	0.3843	2.9494e+07	3.94386e+07	0.0%	14334178
		1-(1-enyl-palmitoyl)-2-arachidonoyl-GPE (P-16:0/20:4)	0.000003256	0.09258	6.22397e+06	1.45307e+07	0.0%	2382848	0.0003662	0.1579	1.322e+07	2.17911e+07	0.0%	3973966
		1-(1-enyl-palmitoyl)-2-linoleoyl-GPC (P-16:0/18:2)	0.000705	0.3534	1.77002e+07	2.70186e+07	0.0%	9715384	0.00928	0.3589	3.94018e+07	5.57376e+07	0.0%	19483658
		1-(1-enyl-palmitoyl)-2-linoleoyl-GPE (P-16:0/18:2)	0.00000003681	0.04352	667600	2.05753e+06	0.0%	254745	0.0000188	0.03936	1.37061e+06	3.02885e+06	0.0%	285553
		1-(1-enyl-palmitoyl)-2-oleoyl-GPE (P-16:0/18:1)	0.00002083	0.191	1.59723e+06	2606254	0.0%	639467	0.007336	0.3037	3.22969e+06	4.34802e+06	0.0%	871238
		1-(1-enyl-stearoyl)-2-arachidonoyl-GPE (P-18:0/20:4)	0.000003013	0.1103	2.0498e+07	4.25948e+07	0.0%	5908257	0.00005855	0.08876	4.08556e+07	7.31973e+07	0.0%	9177343
		1-(1-enyl-stearoyl)-2-linoleoyl-GPE (P-18:0/18:2)	0.00000005051	0.0494	5.52132e+06	1.47717e+07	0.0%	1956903	0.000007457	0.02823	9.39847e+06	2.09647e+07	0.0%	1227574
		1-(1-enyl-stearoyl)-2-oleoyl-GPE (P-18:0/18:1)	0.002656	0.1276	1.69271e+06	2.88559e+06	3.5%	677836	0.0003146	0.06117	2.83017e+06	4.76429e+06	0.9%	383020
	Polyunsaturated FA (n3 and n6)	docosadienoate (22:2n6)	0.03405	3.514	1.90875e+06	983265	0.0%	208078	0.0473	3.823	1.11932e+06	786238	0.0%	154122
	Sphingolipid	N-palmitoyl-sphingosine (d18:1/16:0)	0.02455	2.03	3.19549e+07	2.1945e+07	0.0%	8357852	0.008923	1.985	3.21635e+07	2.66507e+07	0.0%	10527229
		N-stearoyl-sphingosine (d18:1/18:0)	0.02288	2.358	1.36683e+07	8.66064e+06	0.0%	3500826	0.001854	4.481	1.98244e+07	1.23575e+07	0.0%	3574600
Nucleotide	Purine , (Hypo)Xanthine/Inosine containing	allantoin	0.00001901	0.3892	4.64833e+06	6.64376e+06	0.0%	2874804	0.005607	0.3985	6.00163e+06	7.31623e+06	0.0%	2758358
		N1-methylinosine	0.0196	3.215	1.45962e+06	970698	1.2%	261942	0.01709	5.697	2.66195e+06	1.81958e+06	0.0%	250657
		urate	0.001312	0.3508	2.16139e+08	3.19046e+08	0.0%	114047248	0.000251	0.2241	1.11613e+08	1.666e+08	0.0%	34982240
	Pyrimidine , Cytidine containing	3-methylcytidine	0.04378	0.2577	218450	256684	22.1%	69601	0.03078	0.3307	610280	680706	0.0%	129859
	Pyrimidine , Uracil containing	3-ureidopropionate	0.03347	0.3346	83508.2	80750.7	1.2%	26061	0.007376	9.014	311064	196721	40.9%	84259
Peptide	Acetylated Peptides	phenylacetylglutamine	0.003117	0.04205	2.09259e+07	4.61302e+07	0.0%	1255654	0.000884	0.02656	7.50131e+06	1.42778e+07	0.0%	271264
	Gamma-glutamyl Amino Acid	gamma-glutamyl-alpha-lysine	0.03162	0.361	1.66966e+06	2242503	0.0%	328458	0.01726	0.4439	3.70825e+06	4.45491e+06	0.0%	1584190
		gamma-glutamylglutamine	0.03775	0.2774	2.67163e+07	3.35665e+07	0.0%	1309333	0.01063	0.3031	5.57185e+07	7.17705e+07	0.0%	16449310
