# Supplementary material for: Metabolomics analysis of human acute graft-versus-host disease reveals changes in host and microbiota-derived metabolites
Source: Nat Commun. 2019 Dec 13;10:5695. doi: 10.1038/s41467-019-13498-3 (PMC6910937; doi:10.1038/s41467-019-13498-3)
Supplement: Supplementary file 17 — Data 14 [file 41467_2019_13498_MOESM17_ESM.xlsx]

## Sheet: Feuil1
supplementary data 14: identification of metabolites associated with GvHD with Lasso logistic regression analysis and sparse Partial Least Square Discriminant Analysis.
Super pathway	Sub-pathway	Metabolites
		Cohort 1		Cohort 2
		LASSO	sPLS-DA	LASSO	sPLS_DA
Amino Acid	Alanine and aspartate				aspartate
	Creatinine		guanidinoacetate*		guanidinoacetate*
	Glutamate			beta-citrylglutamate*	beta-citrylglutamate*
				glutamate	glutamate
				pyroglutamine	pyroglutamine
	Glutathione	cysteine-glutathione disulfide
	Glycine, Serine and Threonine		betaine*	betaine*	betaine*
				dimethylglycine*	dimethylglycine*
	Guanidino and Acetamido		4-guanidinobutanoate*		4-guanidinobutanoate*
	Leucine, isoleucine and Valine		isobutyrylglycine
	Phenylalanine and Tyrosine				phenol sulfate*
	Tryptophan	3-indoxyl sulfate*	3-indoxyl sulfate*	3-indoxyl sulfate*	3-indoxyl sulfate*
			picolinate
					indoleacetate*
				indolepropionate*	indolepropionate*
	Urea cycle; Arginine and Proline	N2,N5-diacetylornithine*		N2,N5-diacetylornithine*	N2,N5-diacetylornithine*
		N-acetylcitrulline	N-acetylcitrulline
			2-oxoarginine*
			homoarginine*		homoarginine*
			citrulline*	citrulline*	citrulline*
			N-acetylarginine*	N-acetylarginine*	N-acetylarginine*
				arginine*	arginine*
				trans-4-hydroxyproline	trans-4-hydroxyproline
Carbohydrate	Aminosugar		N-acetylneuraminate*
	Glycolysis, Gluconeogenesis, and Pyruvate				pyruvate
Cofactors and Vitamins	Nicotinate and Nicotinamide	trigonelline (N'-methylnicotinate)*	trigonelline (N'-methylnicotinate)*
	Vitamine A		retinol*		retinol*
Energy	TCA Cycle			citrate*	citrate*
Lipid	Endocannabinoid				arachidonoyl ethanolamide*
	FA, Amino			2-aminooctanoate
	FA, acyl glutamine		hexanoylglutamine
	FA, dicarboxylate		2-hydroxyglutarate
	FA, Monohydroxy			2-hydroxydecanoate*	2-hydroxydecanoate*
			3-hydroxystearate
	Long Chain FA	arachidate (20:0)
			10-nonadecenoate (19:1n9)
			eicosenoate (20:1)
	Monoacylglycerol		1-docosahexaenoylglycerol (22:6)
	Phospholipid	1,2-dilinoleoyl-GPC (18:2/18:2)*	1,2-dilinoleoyl-GPC (18:2/18:2)*		1,2-dilinoleoyl-GPC (18:2/18:2)*
			1-linoleoyl-2-arachidonoyl-GPC (18:2/20:4n6)		1-linoleoyl-2-arachidonoyl-GPC (18:2/20:4n6)
			1-linoleoyl-2-linolenoyl-GPC (18:2/18:3)
			1-stearoyl-2-linoleoyl-GPC (18:0/18:2)*	1-stearoyl-2-linoleoyl-GPC (18:0/18:2) *	1-stearoyl-2-linoleoyl-GPC (18:0/18:2) *
	Lysoplasmalogen				1-(1-enyl-stearoyl)-GPE (P-18:0)*
	Plasmalogen	1-(1-enyl-palmitoyl)-2-arachidonoyl-GPC (P-16:0/20:4)*	1-(1-enyl-palmitoyl)-2-arachidonoyl-GPC (P-16:0/20:4)*		1-(1-enyl-palmitoyl)-2-arachidonoyl-GPC (P-16:0/20:4)*
			1-(1-enyl-palmitoyl)-2-arachidonoyl-GPE (P-16:0/20:4)*		1-(1-enyl-palmitoyl)-2-arachidonoyl-GPE (P-16:0/20:4)*
		1-(1-enyl-palmitoyl)-2-linoleoyl-GPE (P-16:0/18:2)*	1-(1-enyl-palmitoyl)-2-linoleoyl-GPE (P-16:0/18:2)*		1-(1-enyl-palmitoyl)-2-linoleoyl-GPE (P-16:0/18:2)*
			1-(1-enyl-palmitoyl)-2-linoleoyl-GPC (P-16:0/18:2)*
		1-(1-enyl-palmitoyl)-2-oleoyl-GPE (P-16:0/18:1)*	1-(1-enyl-palmitoyl)-2-oleoyl-GPE (P-16:0/18:1)*
		1-(1-enyl-stearoyl)-2-arachidonoyl-GPE (P-18:0/20:4)*	1-(1-enyl-stearoyl)-2-arachidonoyl-GPE (P-18:0/20:4)*		1-(1-enyl-stearoyl)-2-arachidonoyl-GPE (P-18:0/20:4)*
			1-(1-enyl-stearoyl)-2-oleoyl-GPE (P-18:0/18:1)*		1-(1-enyl-stearoyl)-2-oleoyl-GPE (P-18:0/18:1)*
		1-(1-enyl-stearoyl)-2-linoleoyl-GPE (P-18:0/18:2)*	1-(1-enyl-stearoyl)-2-linoleoyl-GPE (P-18:0/18:2)*		1-(1-enyl-stearoyl)-2-linoleoyl-GPE (P-18:0/18:2)*
	Polyunsaturated FA (n3 and n6)	adrenate (22:4n6)
			dihomo-linoleate (20:2n6)
			docosapentaenoate (n3 DPA; 22:5n3)
	Primary Bile Acid	cholate
	Sphingolipid	N-stearoyl-sphingosine (d18:1/18:0)*	N-stearoyl-sphingosine (d18:1/18:0)*		N-stearoyl-sphingosine (d18:1/18:0)*
			N-palmitoyl-sphingosine (d18:1/16:0)*
					sphingosine
				sphinganine	sphinganine
	Steroid	pregnenolone sulfate
		cortisone	cortisone
Nucleotide	Purine , (Hypo)Xanthine/Inosine containing	allantoin*	allantoin*
			urate*		urate*
	Purine , Adenine containing			adenine
	Pyrimidine , Cytidine containing	cytidine	cytidine
	Pyrimidine , Uracil containing			2'-deoxyuridine	2'-deoxyuridine
Peptide	Acetylated peptide				phenylacetylglutamine
	Dipeptide				prolylglycine
*metabolites also identified in univariate analysis
