# Supplementary material for: Metabolomics analysis of human acute graft-versus-host disease reveals changes in host and microbiota-derived metabolites
Source: Nat Commun. 2019 Dec 13;10:5695. doi: 10.1038/s41467-019-13498-3 (PMC6910937; doi:10.1038/s41467-019-13498-3)
Supplement: Supplementary file 18 — Data 15 [file 41467_2019_13498_MOESM18_ESM.xlsx]

## Sheet: Feuil1
Supplementary data 15 : Limit of Detection (LOD) for Standards analyzed in a Dilution Series Using Reverse-Phase Chromatography
Standard	HRAM LOD ng.mL^-1	UMR LOD ng.mL^-1
d7-glucose	1.0	50.0
d3-leucine	0.25	5.0
d8-phenylalanine	0.25	3.0
d5-tryptophan	0.25	25.0
d5-hippuric acid	0.25	5.0
Br-phenylalanine	0.25	3.0
d5-indole acetic acid	3.0	25.0
amitriptyline	0.5	3.0
d9-progesterone	1.0	25.0
