# Supplementary material for: Metabolomics analysis of human acute graft-versus-host disease reveals changes in host and microbiota-derived metabolites
Source: Nat Commun. 2019 Dec 13;10:5695. doi: 10.1038/s41467-019-13498-3 (PMC6910937; doi:10.1038/s41467-019-13498-3)
Supplement: Supplementary file 19 — Data 16 [file 41467_2019_13498_MOESM19_ESM.xlsx]

## Sheet: list of metabolites
supplementary data 16: list of total metabolites identified in both cohorts
	SUPER_PATHWAY	SUB_PATHWAY	COMP_ID	PLATFORM	CHEMICAL_ID	RI	MASS	CAS number	PUBCHEM ID	CHEMSPIDER ID	KEGG ID	HMDB-ID
4-hydroxyphenylacetylglutamine	Peptide	Acetylated Peptides	55017	LC/MS Neg	100010850	1650	279.099
phenylacetylcarnitine	Peptide	Acetylated Peptides	48425	LC/MS Pos Early	100006108	3092	280.154	287108-21-8	101724840
phenylacetylglutamate	Peptide	Acetylated Peptides	52925	LC/MS Neg	100009045	1630	264.088		11579826	9754592		HMDB59772
phenylacetylglutamine	Peptide	Acetylated Peptides	35126	LC/MS Neg	100001417	2330	263.104	28047-15-6	92258	270643	C04148	HMDB06344
N6-carboxymethyllysine	Carbohydrate	Advanced Glycation End-product	36713	LC/MS Pos Early	100001768	2500	205.118	5746-04-03	123800	11217184
alanine	Amino Acid	Alanine and Aspartate Metabolism	1126	LC/MS Pos Early	811	1700	90.055	56-41-7	5950	5735	C00041	HMDB00161
asparagine	Amino Acid	Alanine and Aspartate Metabolism	512	LC/MS Pos Early	917	1225	133.061	70-47-3	6267	6031	C00152	HMDB00168
aspartate	Amino Acid	Alanine and Aspartate Metabolism	443	LC/MS Pos Early	234	1165	134.045	56-84-8	5960	5745	C00049	HMDB00191
hydroxyasparagine	Amino Acid	Alanine and Aspartate Metabolism	62060	LC/MS Pos Early	100020205	1149	149.056		97663	88149	C03124	HMDB32332
N-acetylalanine	Amino Acid	Alanine and Aspartate Metabolism	1585	LC/MS Polar	1110	1564.8	130.051	97-69-8	88064	79449	C02847	HMDB00766
N-acetylaspartate (NAA)	Amino Acid	Alanine and Aspartate Metabolism	22185	LC/MS Neg	100000787	620.5	174.041	997-55-7;997-55-7	65065	58576	C01042	HMDB00812
N-methylalanine	Amino Acid	Alanine and Aspartate Metabolism	37069	LC/MS Pos Early	100001823	1536	104.071	600-21-5	5288725	4450824	C02721	HMDB01906
erythronate	Carbohydrate	Aminosugar Metabolism	42420	LC/MS Polar	100001320	2186	135.03	88759-55-1	2781043	2061231		HMDB00613
glucuronate	Carbohydrate	Aminosugar Metabolism	15443	LC/MS Neg	100000257	639	193.035	207300-70-7	444791	58552	C00191	HMDB00127
N-acetylglucosamine/N-acetylgalactosamine	Carbohydrate	Aminosugar Metabolism	46539	LC/MS Pos Early	100006435	715	222.097		24139			HMDB00215
N-acetylglucosaminylasparagine	Carbohydrate	Aminosugar Metabolism	48149	LC/MS Pos Early	1215	1212	336.14	2776-93-4	123826	21403014	C04540	HMDB00489
N-acetylneuraminate	Carbohydrate	Aminosugar Metabolism	32377	LC/MS Pos Early	1162	660	310.113	131-48-6	439197	10292217	C00270	HMDB00230
16a-hydroxy DHEA 3-sulfate	Lipid	Androgenic Steroids	38168	LC/MS Neg	100002126	4240	383.153
5alpha-androstan-3alpha,17alpha-diol disulfate	Lipid	Androgenic Steroids	37182	LC/MS Neg	100002007	4547	225.07
5alpha-androstan-3alpha,17alpha-diol monosulfate	Lipid	Androgenic Steroids	37183	LC/MS Neg	100002008	5208	371.19
5alpha-androstan-3alpha,17beta-diol disulfate	Lipid	Androgenic Steroids	37184	LC/MS Neg	100002017	4275	225.07
5alpha-androstan-3alpha,17beta-diol monosulfate (1)	Lipid	Androgenic Steroids	37186	LC/MS Neg	100002018	4925	371.19
5alpha-androstan-3alpha,17beta-diol monosulfate (2)	Lipid	Androgenic Steroids	37185	LC/MS Neg	100006005	5080	371.19
5alpha-androstan-3beta,17alpha-diol disulfate	Lipid	Androgenic Steroids	37187	LC/MS Neg	100002021	4215	225.07
5alpha-androstan-3beta,17beta-diol disulfate	Lipid	Androgenic Steroids	37190	LC/MS Neg	100001987	3880	225.07	571-20-0	242332		C12525	HMDB00493
5alpha-androstan-3beta,17beta-diol monosulfate (2)	Lipid	Androgenic Steroids	37192	LC/MS Neg	100002024	4685	371.19
andro steroid monosulfate C19H28O6S (1)	Lipid	Androgenic Steroids	32827	LC/MS Neg	100002152	3871	383.153				C04555	HMDB02759
androstenediol (3alpha, 17alpha) monosulfate (2)	Lipid	Androgenic Steroids	37207	LC/MS Neg	100002026	4712	369.174
androstenediol (3alpha, 17alpha) monosulfate (3)	Lipid	Androgenic Steroids	37209	LC/MS Neg	100002027	5180	369.174
androstenediol (3beta,17beta) disulfate (1)	Lipid	Androgenic Steroids	37202	LC/MS Neg	100001992	3740	224.062		87120982		C04295	HMDB03818
androstenediol (3beta,17beta) disulfate (2)	Lipid	Androgenic Steroids	37203	LC/MS Neg	100001994	4065	224.062		87120982		C04295	HMDB03818
androstenediol (3beta,17beta) monosulfate (1)	Lipid	Androgenic Steroids	37211	LC/MS Neg	100002028	4535	369.174	521-17-5	13847309			HMDB03818
androstenediol (3beta,17beta) monosulfate (2)	Lipid	Androgenic Steroids	37210	LC/MS Neg	100002029	4500	369.174
androsterone glucuronide	Lipid	Androgenic Steroids	61846	LC/MS Neg	100002761	4953	465.249	1852-43-3	114833	102793	C11135	HMDB02829
androsterone sulfate	Lipid	Androgenic Steroids	31591	LC/MS Neg	100001073	5022	369.174	2479-86-9	159663	19988780		HMDB02759
dehydroisoandrosterone sulfate (DHEA-S)	Lipid	Androgenic Steroids	32425	LC/MS Neg	100000792	4745	367.158	651-48-9	12594	12074	C04555	HMDB01032
epiandrosterone sulfate	Lipid	Androgenic Steroids	33973	LC/MS Neg	100001287	4855	369.174	22229-22-7	9929317	21403101
etiocholanolone glucuronide	Lipid	Androgenic Steroids	47112	LC/MS Neg	100005403	4915	465.249	3602-09-03	270605			HMDB04484
gulonate	Cofactors and Vitamins	Ascorbate and Aldarate Metabolism	46957	LC/MS Polar	100001586	2750	195.051	20246-53-1	9794176	7969943	C00257	HMDB03290
oxalate (ethanedioate)	Cofactors and Vitamins	Ascorbate and Aldarate Metabolism	20694	LC/MS Neg	100000841	603	88.988	144-62-7	971	946	C00209	HMDB02329
threonate	Cofactors and Vitamins	Ascorbate and Aldarate Metabolism	27738	LC/MS Polar	100001022	2384	135.03	70753-61-6	151152	133224	C01620	HMDB00943
1H-indole-7-acetic acid	Xenobiotics	Bacterial/Fungal	57783	LC/MS Neg	100004601	2862	174.056	39689-63-9		13535457
N-methylpipecolate	Xenobiotics	Bacterial/Fungal	47101	LC/MS Pos Early	100005383	1932	144.102	41447-17-0	11286529	9461516
tartronate (hydroxymalonate)	Xenobiotics	Bacterial/Fungal	20693	LC/MS Neg	100000840	610	118.999	80-69-3	45	44	C02287	HMDB35227
2-hydroxyhippurate (salicylurate)	Xenobiotics	Benzoate Metabolism	18281	LC/MS Neg	1869	2184	194.046	487-54-7	10253	9835	C07588	HMDB00840
3-(3-hydroxyphenyl)propionate	Xenobiotics	Benzoate Metabolism	35635	LC/MS Neg	100001624	1980	165.056	621-54-5	91	89	C11457	HMDB00375
3-(3-hydroxyphenyl)propionate sulfate	Xenobiotics	Benzoate Metabolism	45415	LC/MS Neg	100005391	1294	245.013	86321-32-6	187488	162993
3-hydroxyhippurate	Xenobiotics	Benzoate Metabolism	39600	LC/MS Neg	100002122	1687	194.046	1637-75-8	450268	396603		HMDB06116
3-methoxycatechol sulfate (1)	Xenobiotics	Benzoate Metabolism	48763	LC/MS Neg	100006375	2163	218.997
3-methoxycatechol sulfate (2)	Xenobiotics	Benzoate Metabolism	48752	LC/MS Neg	100006376	2200	218.997
3-methyl catechol sulfate (1)	Xenobiotics	Benzoate Metabolism	46165	LC/MS Neg	100004112	2790	203.002
3-phenylpropionate (hydrocinnamate)	Xenobiotics	Benzoate Metabolism	15749	LC/MS Neg	100000010	2860	149.061	501-52-0	107	10181339	C05629	HMDB00764
4-acetylphenol sulfate	Xenobiotics	Benzoate Metabolism	44620	LC/MS Neg	100000711	2375	215.002		4684006	3872009
4-ethylphenylsulfate	Xenobiotics	Benzoate Metabolism	36099	LC/MS Neg	100001756	3580	201.023	123-07-9			C13637
4-hydroxyhippurate	Xenobiotics	Benzoate Metabolism	35527	LC/MS Neg	100001423	1475	194.046	2482-25-9	151012	133104		HMDB13678
4-methylcatechol sulfate	Xenobiotics	Benzoate Metabolism	46146	LC/MS Neg	100004111	2665	203.002
4-methylguaiacol sulfate	Xenobiotics	Benzoate Metabolism	48418	LC/MS Neg	100006105	2978	217.018	756760-43-7
4-vinylphenol sulfate	Xenobiotics	Benzoate Metabolism	36098	LC/MS Neg	100001755	3320	199.007	2628-17-3	6426766	4932200	C05627	HMDB04072
benzoate	Xenobiotics	Benzoate Metabolism	15778	LC/MS Neg	100000008	1750	121.029	65-85-0	243	238	C00180	HMDB01870
catechol sulfate	Xenobiotics	Benzoate Metabolism	35320	LC/MS Neg	100001605	1906	188.986	4918-96-1	3083879	2341024		HMDB59724
guaiacol sulfate	Xenobiotics	Benzoate Metabolism	46111	LC/MS Neg	100004208	2344	203.002		22473	21078		HMDB60013
hippurate	Xenobiotics	Benzoate Metabolism	15753	LC/MS Neg	100000014	2106.9	178.051	495-69-2	464	451	C01586	HMDB00714
methyl-4-hydroxybenzoate sulfate	Xenobiotics	Benzoate Metabolism	48429	LC/MS Neg	100006116	2873	230.997
o-cresol sulfate	Xenobiotics	Benzoate Metabolism	36845	LC/MS Neg	100001806	2796	187.007		11615528	9790277
p-cresol sulfate	Xenobiotics	Benzoate Metabolism	36103	LC/MS Neg	100001315	2890	187.007	3233-57-7	4615423	3806480		HMDB11635
propyl 4-hydroxybenzoate sulfate	Xenobiotics	Benzoate Metabolism	48460	LC/MS Neg	100006264	3971	259.028	162338-10-5		48063224
carnitine	Lipid	Carnitine Metabolism	15500	LC/MS Pos Early	100000007	1978	162.112	461-05-2	10917	10455	C00318	HMDB00062
deoxycarnitine	Lipid	Carnitine Metabolism	36747	LC/MS Pos Early	100001662	2052	146.118	6249-56-5	134	705	C01181	HMDB01161
ceramide (d18:1/14:0, d16:1/16:0)	Lipid	Ceramides	57432	LC/MS Pos Late	100015735	2477	510.488
ceramide (d18:1/17:0, d17:1/18:0)	Lipid	Ceramides	57434	LC/MS Pos Late	100015737	3055	552.535
ceramide (d18:1/20:0, d16:1/22:0, d20:1/18:0)	Lipid	Ceramides	57440	LC/MS Pos Late	100015755	3920	594.582
ceramide (d18:2/24:1, d18:1/24:2)	Lipid	Ceramides	57443	LC/MS Pos Late	100015744	3858	646.613
glycosyl ceramide (d18:1/20:0, d16:1/22:0)	Lipid	Ceramides	57595	LC/MS Pos Late	100015882	3414	756.635
glycosyl ceramide (d18:1/23:1, d17:1/24:1)	Lipid	Ceramides	57448	LC/MS Pos Late	100015751	3667	796.666
glycosyl ceramide (d18:2/24:1, d18:1/24:2)	Lipid	Ceramides	57453	LC/MS Pos Late	100015745	3380	808.666
glycosyl-N-(2-hydroxynervonoyl)-sphingosine (d18:1/24:1(2OH))	Lipid	Ceramides	57444	LC/MS Pos Late	100015752	3839	826.677
glycosyl-N-behenoyl-sphingadienine (d18:2/22:0)	Lipid	Ceramides	57421	LC/MS Pos Late	100015625	3420	782.65
glycosyl-N-nervonoyl-sphingosine (d18:1/24:1)	Lipid	Ceramides	57369	LC/MS Pos Late	100001878	3990	810.682
glycosyl-N-palmitoyl-sphingosine (d18:1/16:0)	Lipid	Ceramides	53013	LC/MS Pos Late	100009272	2623	700.572
glycosyl-N-stearoyl-sphingosine (d18:1/18:0)	Lipid	Ceramides	52234	LC/MS Pos Late	100001882	3053	728.604
glycosyl-N-tricosanoyl-sphingadienine (d18:2/23:0)	Lipid	Ceramides	57445	LC/MS Pos Late	100015748	3724	796.666
lactosyl-N-nervonoyl-sphingosine (d18:1/24:1)	Lipid	Ceramides	57370	LC/MS Pos Late	100015620	3778	972.735			24846896
lactosyl-N-palmitoyl-sphingosine (d18:1/16:0)	Lipid	Ceramides	53010	LC/MS Pos Late	100009030	2527	862.625	4201-62-1
N-palmitoyl-sphingosine (d18:1/16:0)	Lipid	Ceramides	44877	LC/MS Pos Late	1518	2893	538.519	24696-26-2	5283564	4446677		HMDB04949
N-stearoyl-sphingadienine (d18:2/18:0)	Lipid	Ceramides	57417	LC/MS Pos Late	100015632	2846	564.535
N-stearoyl-sphingosine (d18:1/18:0)	Lipid	Ceramides	54979	LC/MS Pos Late	1547	3392	566.551	104404-17-3	5283565	4446678		HMDB04950
1,2,3-benzenetriol sulfate (2)	Xenobiotics	Chemical	48762	LC/MS Neg	100006374	1709	204.981
2-aminophenol sulfate	Xenobiotics	Chemical	43266	LC/MS Neg	100004322	1677	188.002		181670	158022		HMDB61116
2-methoxyresorcinol sulfate	Xenobiotics	Chemical	48445	LC/MS Neg	100006184	1863	218.997	1446269-78-8
3-acetylphenol sulfate	Xenobiotics	Chemical	48693	LC/MS Neg	100004326	2477	215.002			16230535
3-hydroxypyridine sulfate	Xenobiotics	Chemical	48448	LC/MS Neg	100006098	1595.5	173.987	1955-23-3		16232314
4-hydroxychlorothalonil	Xenobiotics	Chemical	48441	LC/MS Neg	100006082	4427	244.908	28343-61-5	34217	31530
6-hydroxyindole sulfate	Xenobiotics	Chemical	48698	LC/MS Neg	100006260	2498	212.002
benzoylcarnitine	Xenobiotics	Chemical	43265	LC/MS Pos Early	100004555	3041	266.139	105450-08-6		28689447
dexpanthenol	Xenobiotics	Chemical	38314	LC/MS Pos Early	100002376	1740	206.139	16485-10-2	4678	4516	D03726	HMDB04231
diglycerol	Xenobiotics	Chemical	40700	LC/MS Pos Early	100003700	818	167.091	627-82-7	42953	39150
ectoine	Xenobiotics	Chemical	35651	LC/MS Pos Early	100001635	1980	143.082	96702-03-3	126041	112069	C06231
EDTA	Xenobiotics	Chemical	22163	LC/MS Neg	100001002	643	291.083	60-00-4	6049	5826	C00284	HMDB15109
ethyl glucuronide	Xenobiotics	Chemical	39603	LC/MS Neg	100002849	793	221.067	17685-04-0	152226	134174		HMDB10325
hydroxy-CMPF	Xenobiotics	Chemical	62277	LC/MS Neg	100019794	1516	255.087
iminodiacetate (IDA)	Xenobiotics	Chemical	21025	LC/MS Pos Early	100000900	808	134.045	142-73-4	8897	8557	C19911	HMDB11753
indoleacetylcarnitine	Xenobiotics	Chemical	62279	LC/MS Pos Early	100020479	3114	319.165
lanthionine	Xenobiotics	Chemical	42002	LC/MS Pos Early	100003892	1730	209.059	3183-08-02	98504	88959
methylnaphthyl sulfate (2)	Xenobiotics	Chemical	61873	LC/MS Neg	100020006	4163	237.023
O-sulfo-L-tyrosine	Xenobiotics	Chemical	45413	LC/MS Neg	100005384	990	260.023		514186	448617
perfluorooctanesulfonic acid (PFOS)	Xenobiotics	Chemical	57564	LC/MS Neg	100010955	5233	498.93	1763-23-1	74483	67068	C18142	HMDB59586
perfluorooctanoate (PFOA)	Xenobiotics	Chemical	62071	LC/MS Neg	100020208	5130	412.966		9554	9180		HMDB59587
succinimide	Xenobiotics	Chemical	41888	LC/MS Polar	100003696	2155	116.035	123-56-8	11439	10955	C07273
sulfate	Xenobiotics	Chemical	46960	LC/MS Neg	100002528	616	96.9601	14808-79-8	1118	1086	C00059	HMDB01448
thioproline	Xenobiotics	Chemical	53231	LC/MS Pos Early	100009232	1250	134.027	34592-47-4	93176	84120
cortisol	Lipid	Corticosteroids	1712	LC/MS Neg	356	4710	361.202	50-23-7	5754		C00735	HMDB00063
cortisone	Lipid	Corticosteroids	1769	LC/MS Neg	273	4575	359.186	53-06-5	222786	361685	C00762	HMDB02802
creatine	Amino Acid	Creatine Metabolism	27718	LC/MS Pos Early	1221	1947	132.077	57-00-1	586	566	C00300	HMDB00064
creatinine	Amino Acid	Creatine Metabolism	513	LC/MS Pos Early	275	2055	114.066	60-27-5	588	568	C00791	HMDB00562
guanidinoacetate	Amino Acid	Creatine Metabolism	43802	LC/MS Polar	344	2884	116.047	352-97-6	763	743	C00581	HMDB00128
diacylglycerol (12:0/18:1, 14:0/16:1, 16:0/14:1) [1]	Lipid	Diacylglycerol	55002	LC/MS Pos Late	100010958	2636	556.494
diacylglycerol (12:0/18:1, 14:0/16:1, 16:0/14:1) [2]	Lipid	Diacylglycerol	55001	LC/MS Pos Late	100010959	2716	556.494
diacylglycerol (14:0/18:1, 16:0/16:1) [1]	Lipid	Diacylglycerol	54953	LC/MS Pos Late	100010934	3057	584.525
diacylglycerol (14:0/18:1, 16:0/16:1) [2]	Lipid	Diacylglycerol	54954	LC/MS Pos Late	100010935	3183	584.525
diacylglycerol (16:1/18:2 [2], 16:0/18:3 [1])	Lipid	Diacylglycerol	54966	LC/MS Pos Late	100010940	2733	608.525
linoleoyl-arachidonoyl-glycerol (18:2/20:4) [1]	Lipid	Diacylglycerol	54955	LC/MS Pos Late	100010922	2590	658.541					HMDB07257
linoleoyl-arachidonoyl-glycerol (18:2/20:4) [2]	Lipid	Diacylglycerol	54956	LC/MS Pos Late	100010923	2650	658.541					HMDB07257
linoleoyl-docosahexaenoyl-glycerol (18:2/22:6) [2]	Lipid	Diacylglycerol	54950	LC/MS Pos Late	100010929	2500	682.541					HMDB07266
linoleoyl-linolenoyl-glycerol (18:2/18:3) [2]	Lipid	Diacylglycerol	54964	LC/MS Pos Late	100010927	2478	632.525					HMDB07250
linoleoyl-linoleoyl-glycerol (18:2/18:2) [1]	Lipid	Diacylglycerol	54968	LC/MS Pos Late	100010941	2720	634.541					HMDB07248
oleoyl-arachidonoyl-glycerol (18:1/20:4) [1]	Lipid	Diacylglycerol	54960	LC/MS Pos Late	100010936	2907	660.556					HMDB07228
oleoyl-arachidonoyl-glycerol (18:1/20:4) [2]	Lipid	Diacylglycerol	54961	LC/MS Pos Late	100010937	2990	660.556					HMDB07228
oleoyl-linolenoyl-glycerol (18:1/18:3) [2]	Lipid	Diacylglycerol	54970	LC/MS Pos Late	100010944	2819	634.541					HMDB07220
oleoyl-linoleoyl-glycerol (18:1/18:2) [1]	Lipid	Diacylglycerol	46798	LC/MS Pos Late	100002989	3115	636.556	106292-55-1		23975985		HMDB07219
oleoyl-linoleoyl-glycerol (18:1/18:2) [2]	Lipid	Diacylglycerol	46799	LC/MS Pos Late	100002990	3223	636.556	104346-53-4		29788004		HMDB07219
oleoyl-oleoyl-glycerol (18:1/18:1) [1]	Lipid	Diacylglycerol	54945	LC/MS Pos Late	100010918	3571	638.572					HMDB07218
oleoyl-oleoyl-glycerol (18:1/18:1) [2]	Lipid	Diacylglycerol	54946	LC/MS Pos Late	100010919	3695	638.572					HMDB07218
palmitoleoyl-arachidonoyl-glycerol (16:1/20:4) [2]	Lipid	Diacylglycerol	57406	LC/MS Pos Late	100015681	2528	632.525
palmitoleoyl-linoleoyl-glycerol (16:1/18:2) [1]	Lipid	Diacylglycerol	54967	LC/MS Pos Late	100010930	2664	608.525					HMDB07132
palmitoyl-arachidonoyl-glycerol (16:0/20:4) [1]	Lipid	Diacylglycerol	54957	LC/MS Pos Late	100010924	2916	634.541					HMDB07112
palmitoyl-arachidonoyl-glycerol (16:0/20:4) [2]	Lipid	Diacylglycerol	54958	LC/MS Pos Late	100010925	3015	634.541					HMDB07112
palmitoyl-linoleoyl-glycerol (16:0/18:2) [1]	Lipid	Diacylglycerol	52633	LC/MS Pos Late	100009052	3080	610.541		9543695	7822645		HMDB07103
palmitoyl-linoleoyl-glycerol (16:0/18:2) [2]	Lipid	Diacylglycerol	52634	LC/MS Pos Late	100009055	3197	610.541					HMDB07103
palmitoyl-myristoyl-glycerol (16:0/14:0) [1]	Lipid	Diacylglycerol	61709	LC/MS Pos Late	100015682	3054	558.509
palmitoyl-myristoyl-glycerol (16:0/14:0) [2]	Lipid	Diacylglycerol	57364	LC/MS Pos Late	100015610	3180	558.509					HMDB07095
palmitoyl-oleoyl-glycerol (16:0/18:1) [1]	Lipid	Diacylglycerol	54943	LC/MS Pos Late	100010916	3562	612.556				C13861	HMDB07102
palmitoyl-oleoyl-glycerol (16:0/18:1) [2]	Lipid	Diacylglycerol	54942	LC/MS Pos Late	100010917	3695	612.556				C13861	HMDB07102
palmitoyl-palmitoyl-glycerol (16:0/16:0) [1]	Lipid	Diacylglycerol	54991	LC/MS Pos Late	100010947	3568	586.541					HMDB07098
palmitoyl-palmitoyl-glycerol (16:0/16:0) [2]	Lipid	Diacylglycerol	54990	LC/MS Pos Late	100010948	3734	586.541					HMDB07098
stearoyl-arachidonoyl-glycerol (18:0/20:4) [1]	Lipid	Diacylglycerol	57450	LC/MS Pos Late	100010949	3404	662.572
stearoyl-arachidonoyl-glycerol (18:0/20:4) [2]	Lipid	Diacylglycerol	57449	LC/MS Pos Late	100010950	3522	662.572
isoleucylglycine	Peptide	Dipeptide	40008	LC/MS Neg	100003169	1992	187.109	868-28-0	342532	303621		HMDB28907
prolylglycine	Peptide	Dipeptide	40703	LC/MS Pos Early	100003674	2136	173.092	2578-57-6	6426709	4932143		HMDB11178
tryptophylleucine	Peptide	Dipeptide	40080	LC/MS Pos Early	100003206	3385	318.181	13123-35-8	323786	286756		HMDB29087
valylglycine	Peptide	Dipeptide	40475	LC/MS Neg	100003641	1506	173.093	686-43-1	136487	120256		HMDB29127
valylleucine	Peptide	Dipeptide	39994	LC/MS Pos Early	100003210	3138	231.17	22906-55-4	352039	312586		HMDB29131
sucrose	Carbohydrate	Disaccharides and Oligosaccharides	1519	LC/MS Polar	935	3092	387.114	57-50-1	5988	5768	C00089	HMDB00258
2-acetamidophenol sulfate	Xenobiotics	Drug - Analgesics, Anesthetics	48580	LC/MS Neg	100006190	2251	230.013	40712-60-5	181671	158023
2-hydroxyacetaminophen sulfate	Xenobiotics	Drug - Analgesics, Anesthetics	33173	LC/MS Neg	100001791	1674	246.008		86290013	34448632
2-hydroxyibuprofen	Xenobiotics	Drug - Analgesics, Anesthetics	43330	LC/MS Pos Late	100004169	807	205.122	51146-55-5	10443535			HMDB60920
2-methoxyacetaminophen glucuronide	Xenobiotics	Drug - Analgesics, Anesthetics	33161	LC/MS Neg	100001795	1633	356.099		14367271	52083351
2-methoxyacetaminophen sulfate	Xenobiotics	Drug - Analgesics, Anesthetics	47031	LC/MS Neg	100001793	1949	260.023		86290014	34448633
3-(cystein-S-yl)acetaminophen	Xenobiotics	Drug - Analgesics, Anesthetics	34365	LC/MS Pos Early	100001797	2420	271.075		5233914	4403253
3-(N-acetyl-L-cystein-S-yl) acetaminophen	Xenobiotics	Drug - Analgesics, Anesthetics	45721	LC/MS Neg	2048	2094	311.071	52372-86-8	83967	75765
4-acetamidophenol	Xenobiotics	Drug - Analgesics, Anesthetics	12032	LC/MS Neg	1383	2173.7	150.056	103-90-2	1983	1906	C06804	HMDB01859
4-acetamidophenylglucuronide	Xenobiotics	Drug - Analgesics, Anesthetics	15736	LC/MS Neg	100000043	1400	326.088	120595-80-4	83944	3239926		HMDB10316
4-acetaminophen sulfate	Xenobiotics	Drug - Analgesics, Anesthetics	37475	LC/MS Neg	2049	1792	230.013	10066-90-7;32113-41-0	83939	75741	C06804	HMDB59911
4-aminophenol sulfate (2)	Xenobiotics	Drug - Analgesics, Anesthetics	54809	LC/MS Neg	100010871	1168	188.002
carboxyibuprofen	Xenobiotics	Drug - Analgesics, Anesthetics	43333	LC/MS Neg	100004171	1920	235.098	15935-54-3	10444113	8619532		HMDB60564
carboxyibuprofen glucuronide	Xenobiotics	Drug - Analgesics, Anesthetics	62067	LC/MS Pos Early	100020212	2995	430.171					HMDB60564
desmethylnaproxen sulfate	Xenobiotics	Drug - Analgesics, Anesthetics	46106	LC/MS Neg	100001788	2250	295.028		184679	160559
ibuprofen	Xenobiotics	Drug - Analgesics, Anesthetics	17799	LC/MS Neg	1487	4925	205.123	15687-27-1	3672	3544	D00126	HMDB01925
ibuprofen acyl glucuronide	Xenobiotics	Drug - Analgesics, Anesthetics	38366	LC/MS Neg	100002406	4976	381.155	115075-59-7	163959	143793
lidocaine	Xenobiotics	Drug - Analgesics, Anesthetics	35661	LC/MS Pos Early	100001538	3250	235.18	137-58-6	3676	3548	D00358	HMDB14426
N-desmethyl tramadol	Xenobiotics	Drug - Analgesics, Anesthetics	52355	LC/MS Pos Early	100006384	3360	250.18	147762-57-0	10354700	8530152		HMDB61007
N-ethylglycinexylidide	Xenobiotics	Drug - Analgesics, Anesthetics	33080	LC/MS Pos Early	100001539	3209	207.149	7728-40-7	24415	22824	C16561	HMDB60656
naproxen	Xenobiotics	Drug - Analgesics, Anesthetics	12122	LC/MS Neg	1384	4155	229.087	22204-53-1	156391	137720	C01517	HMDB01923
O-desmethyltramadol	Xenobiotics	Drug - Analgesics, Anesthetics	53239	LC/MS Pos Early	100006382	3045	250.18	73986-53-5	130829	115703		HMDB60997
O-desmethyltramadol glucuronide	Xenobiotics	Drug - Analgesics, Anesthetics	52357	LC/MS Pos Early	100006383	2741	426.212	383891-39-2		28467711
tramadol	Xenobiotics	Drug - Analgesics, Anesthetics	53241	LC/MS Pos Early	100006381	3288	264.196	27203-92-5	33741	31105	C07153	HMDB14339
amoxicillin	Xenobiotics	Drug - Antibiotic	52948	LC/MS Neg	100008962	2365	364.097	26787-78-0	2171	2086	C06827	HMDB15193
cefazolin	Xenobiotics	Drug - Antibiotic	57693	LC/MS Pos Early	100015895	2266	455.037	27614-46-1	33255	30723	D00905,C06880,D02299	HMDB15422
cefpodoxime	Xenobiotics	Drug - Antibiotic	57798	LC/MS Neg	100015892	2474	426.055	80210-62-4	6335986	4891496	C08114,D07650	HMDB15486
ceftazidime	Xenobiotics	Drug - Antibiotic	57682	LC/MS Neg	100015887	1816	545.092	78439-06-2	5481173	4587145	D07654,C06889	HMDB14582
ciprofloxacin	Xenobiotics	Drug - Antibiotic	57614	LC/MS Neg	100000687	2724	392.126	85721-33-1	4011971;2764	2662	C05349
fluconazole	Xenobiotics	Drug - Antibiotic	57707	LC/MS Pos Early	100015972	2731	307.111	86386-73-4	3365	3248	D00322	HMDB14342
linezolid	Xenobiotics	Drug - Antibiotic	57688	LC/MS Pos Early	100015879	2732	338.151	165800-03-3	441401	390139	C08146,D00947	HMDB14739
metronidazole	Xenobiotics	Drug - Antibiotic	57642	LC/MS Pos Early	100015878	2046	172.072	73334-05-1	4173	4029	D00409	HMDB15052
N-acetylciprofloxacin	Xenobiotics	Drug - Antibiotic	62475	LC/MS Pos Early	100020789	3310	374.151		3684314	2916755
N4-acetyl-5-hydroxysulfamethoxazole	Xenobiotics	Drug - Antibiotic	62107	LC/MS Neg	100020244	1745	310.05
N4-acetylsulfamethoxazole	Xenobiotics	Drug - Antibiotic	62106	LC/MS Neg	100020243	2489	294.055		65280	58771	C13061,D01601	HMDB13854
ofloxacin	Xenobiotics	Drug - Antibiotic	21320	LC/MS Neg	100000673	3600	360.137	82419-36-1	4583	4422	C07321	HMDB01929
quinine	Xenobiotics	Drug - Antibiotic	39767	LC/MS Pos Early	100002968	3378	325.191	130-95-0	2728270	2010267
sulfamethoxazole	Xenobiotics	Drug - Antibiotic	53240	LC/MS Neg	100009327	1941	252.045		5329	5138	D00285,C07315,D00447	HMDB15150
sulfociprofloxacin	Xenobiotics	Drug - Antibiotic	62474	LC/MS Neg	100020787	2340	410.083		128781	114121
mycophenolic acid	Xenobiotics	Drug - Antiinflammatory, Immunosuppressant	54800	LC/MS Neg	100009253	4185	319.119	24280-93-1	446541	393865	C20380,D05096	HMDB15159
mycophenolic acid glucuronide	Xenobiotics	Drug - Antiinflammatory, Immunosuppressant	54792	LC/MS Neg	100009254	2627	495.151		6442661	4946725
prednisolone	Xenobiotics	Drug - Antiinflammatory, Immunosuppressant	54742	LC/MS Neg	100009252	4701	359.186		5755	5552	C07369,D00472	HMDB14998
prednisone	Xenobiotics	Drug - Antiinflammatory, Immunosuppressant	54741	LC/MS Neg	100009251	4518	357.171		5865	5656	C07370	HMDB14773
4-hydroxycoumarin	Xenobiotics	Drug - Cardiovascular	37445	LC/MS Neg	100002049	2470	161.024	1076-38-6	54682930	10254753	C20414
atenolol	Xenobiotics	Drug - Cardiovascular	38658	LC/MS Pos Early	100002726	2668	267.17	29122-68-7	2249	2162	D00235	HMDB01924
furosemide	Xenobiotics	Drug - Cardiovascular	43009	LC/MS Neg	100004241	3515	329	54-31-9	3440	3322	D00331	HMDB01933
dexlansoprazole	Xenobiotics	Drug - Gastrointestinal	57668	LC/MS Pos Late	100015794	827	370.083	138530-94-6	9578005	7852369	D08903
metoclopramide	Xenobiotics	Drug - Gastrointestinal	57666	LC/MS Pos Early	100015782	3091	300.147	364-62-5	4168	4024	C07868,D00726	HMDB15363
omeprazole	Xenobiotics	Drug - Gastrointestinal	38600	LC/MS Neg	100002725	4673	344.107	73590-58-6	4594	4433	C07324	HMDB01913
ondansetron	Xenobiotics	Drug - Gastrointestinal	57794	LC/MS Pos Late	100015776	760	294.16	99614-02-5	4595	4434	C07325,D00456	HMDB05035
pantoprazole	Xenobiotics	Drug - Gastrointestinal	38609	LC/MS Neg	100002808	4398	382.068	102625-70-7	4679	4517	C11806	HMDB05017
allopurinol	Xenobiotics	Drug - Metabolic	43534	LC/MS Pos Early	100004518	1240	137.046	315-30-0	2094	2010
allopurinol riboside	Xenobiotics	Drug - Metabolic	38321	LC/MS Neg	100002454	1660	267.073	16220-07-8
oxypurinol	Xenobiotics	Drug - Metabolic	41726	LC/MS Polar	100002489	1656	151.026	2465-59-0	4644	4483	D02365	HMDB00786
sitagliptin	Xenobiotics	Drug - Metabolic	52954	LC/MS Neg	100008964	4485	468.111	486460-32-6	11306691	9481667
2-propyl-2-pentenoate (2-ene-valproate)	Xenobiotics	Drug - Neurological	57778	LC/MS Neg	100015981	3874	141.092	60218-41-9	6437068	4941657	C16653	HMDB13902
2-propyl-4-pentenoate (4-ene-valproate)	Xenobiotics	Drug - Neurological	48143	LC/MS Neg	100005952	3436	141.092	1575-72-0	104896	94669
3-hydroxyvalproate	Xenobiotics	Drug - Neurological	57781	LC/MS Neg	100015977	2912	159.103	58888-84-9	134459	118522	C16651	HMDB13899
lamotrigine	Xenobiotics	Drug - Neurological	54762	LC/MS Pos Early	100009390	3379	256.015		3878	3741	D00354	HMDB14695,HMDB05043
levetiracetam	Xenobiotics	Drug - Neurological	57641	LC/MS Pos Early	100015873	1925	171.113	102767-28-2	5284583	4447633	D00709,C07841
pregabalin	Xenobiotics	Drug - Neurological	52913	LC/MS Pos Early	100008943	3123	160.133	148553-50-8	4715169	3902475
valproate	Xenobiotics	Drug - Neurological	22290	LC/MS Neg	100000779	3885.6	143.108	99-66-1	3121	3009	C07185	HMDB01877
deferasirox (DFX)	Xenobiotics	Drug - Other	57356	LC/MS Pos Late	100010904	1200	374.114			10770206	D03669	HMDB15547
methylnaphthyl sulfate (1)	Xenobiotics	Drug - Other	61872	LC/MS Neg	100020005	4117	237.023
citalopram N-oxide	Xenobiotics	Drug - Psychoactive	62476	LC/MS Pos Late	100020792	905	341.166		10068142	8243682	C16607	HMDB60654
citalopram propionate	Xenobiotics	Drug - Psychoactive	62479	LC/MS Neg	100020793	4400	310.088		10403174	8578612	C16610	HMDB60463
desmethylcitalopram	Xenobiotics	Drug - Psychoactive	62477	LC/MS Pos Late	100020790	880	311.155		162180	142424	C16608	HMDB14021,HMDB60576
didesmethylcitalopram	Xenobiotics	Drug - Psychoactive	62478	LC/MS Pos Late	100020791	876	297.14			23935928
escitalopram	Xenobiotics	Drug - Psychoactive	40459	LC/MS Pos Late	100003444	908	325.171	219861-08-2	146570	129277	D07913	HMDB05028
N,O-didesmethylvenlafaxine glucuronide	Xenobiotics	Drug - Psychoactive	52358	LC/MS Pos Early	100006001	2902	426.212	1021933-99-2				HMDB61167
O-desmethylvenlafaxine	Xenobiotics	Drug - Psychoactive	43334	LC/MS Pos Early	100004173	3253	264.196	300827-87-6	125017	111300	D07793	HMDB60532
paroxetine	Xenobiotics	Drug - Psychoactive	40461	LC/MS Pos Late	100003442	963	330.15	110429-49-8	43815	39888	D02362,C07415
THC carboxylic acid glucuronide	Xenobiotics	Drug - Psychoactive	61848	LC/MS Neg	100016049	5224	519.224
venlafaxine	Xenobiotics	Drug - Psychoactive	38623	LC/MS Pos Late	100002807	848	278.211	93413-69-5	5656	5454	C07187	HMDB05016
cetirizine	Xenobiotics	Drug - Respiratory	54745	LC/MS Pos Late	100009034	1052	389.163	83881-51-0	2678	2577	C07778	HMDB05032
hydroquinone sulfate	Xenobiotics	Drug - Topical Agents	35322	LC/MS Neg	100001604	1395	188.986	123-31-9	161220	141624	C00530	HMDB02434
salicylate	Xenobiotics	Drug - Topical Agents	1515	LC/MS Polar	501	802	137.024	69-72-7	338	331	C00805	HMDB01895
arachidonoyl ethanolamide	Lipid	Endocannabinoid	32463	LC/MS Pos Late	1488	1535	348.29	94421-68-8	5281969	4445241	C11695	HMDB04080
linoleoyl ethanolamide	Lipid	Endocannabinoid	52608	LC/MS Neg	100006726	6150	322.275	68171-52-8	5283446	4446566		HMDB12252
N-oleoylserine	Lipid	Endocannabinoid	57664	LC/MS Neg	100015641	5600	368.281			21466990
N-oleoyltaurine	Lipid	Endocannabinoid	39732	LC/MS Neg	100003119	5610	388.253	52514-04-2	6437033	4941625
N-palmitoylserine	Lipid	Endocannabinoid	57659	LC/MS Neg	100015640	5557	342.265	58725-46-5;474943-14-1	6453686	4956046
N-stearoylserine	Lipid	Endocannabinoid	61822	LC/MS Neg	100019957	5777	370.296			15545488
arachidonoylcholine	Lipid	Fatty Acid Metabolism (Acyl Choline)	53261	LC/MS Pos Late	100009332	1390	390.337
dihomo-linolenoyl-choline	Lipid	Fatty Acid Metabolism (Acyl Choline)	53262	LC/MS Pos Late	100009335	1424	392.352
docosahexaenoylcholine	Lipid	Fatty Acid Metabolism (Acyl Choline)	53263	LC/MS Pos Late	100009333	1378	414.337
eicosapentaenoylcholine	Lipid	Fatty Acid Metabolism (Acyl Choline)	53258	LC/MS Pos Late	100009336	1343	388.321
linoleoylcholine	Lipid	Fatty Acid Metabolism (Acyl Choline)	57463	LC/MS Pos Late	100015760	1388	366.337
oleoylcholine	Lipid	Fatty Acid Metabolism (Acyl Choline)	53260	LC/MS Pos Late	100009331	1449	368.352
palmitoloelycholine	Lipid	Fatty Acid Metabolism (Acyl Choline)	53257	LC/MS Pos Late	100009334	1385	340.321
palmitoylcholine	Lipid	Fatty Acid Metabolism (Acyl Choline)	52944	LC/MS Pos Late	100009233	1482	342.337		151731	133731
stearoylcholine	Lipid	Fatty Acid Metabolism (Acyl Choline)	57464	LC/MS Pos Late	100015759	1520	370.368
hexanoylglutamine	Lipid	Fatty Acid Metabolism (Acyl Glutamine)	54907	LC/MS Neg	100001733	2780	243.135
butyrylcarnitine (C4)	Lipid	Fatty Acid Metabolism (also BCAA Metabolism)	32412	LC/MS Pos Early	100001054	2860	232.154	25576-40-3	439829	184820	C02862	HMDB02013
methylmalonate (MMA)	Lipid	Fatty Acid Metabolism (also BCAA Metabolism)	1496	LC/MS Polar	418	3078.4	117.019	516-05-2	487	473	C02170	HMDB00202
propionylcarnitine (C3)	Lipid	Fatty Acid Metabolism (also BCAA Metabolism)	32452	LC/MS Pos Early	100001162	2590	218.139	17298-37-2	107738	96904	C03017	HMDB00824
propionylglycine	Lipid	Fatty Acid Metabolism (also BCAA Metabolism)	31932	LC/MS Polar	100001150	1502.5	130.051	21709-90-0	98681	89122		HMDB00783
3-hydroxybutyrylcarnitine (1)	Lipid	Fatty Acid Metabolism(Acyl Carnitine)	43264	LC/MS Pos Early	100003926	2400	248.149		53481617			HMDB13127
3-hydroxybutyrylcarnitine (2)	Lipid	Fatty Acid Metabolism(Acyl Carnitine)	52984	LC/MS Pos Early	100009271	2340	248.149					HMDB13127
5-dodecenoylcarnitine (C12:1)	Lipid	Fatty Acid Metabolism(Acyl Carnitine)	61769	LC/MS Pos Late	100016069	1135	342.264
acetylcarnitine (C2)	Lipid	Fatty Acid Metabolism(Acyl Carnitine)	32198	LC/MS Pos Early	100000802	2282	204.123	5080-50-2	1	5406074	C02571	HMDB00201
adipoylcarnitine (C6-DC)	Lipid	Fatty Acid Metabolism(Acyl Carnitine)	52988	LC/MS Pos Early	100006614	2570	290.16		71296139	28540385		HMDB61677
adrenoylcarnitine (C22:4)	Lipid	Fatty Acid Metabolism(Acyl Carnitine)	57528	LC/MS Pos Late	100015850	1415	476.373
arachidonoylcarnitine (C20:4)	Lipid	Fatty Acid Metabolism(Acyl Carnitine)	57518	LC/MS Pos Late	100015837	1353	448.342
arachidoylcarnitine (C20)	Lipid	Fatty Acid Metabolism(Acyl Carnitine)	57513	LC/MS Pos Late	100015833	1512	456.405			28639199		HMDB06460
behenoylcarnitine (C22)	Lipid	Fatty Acid Metabolism(Acyl Carnitine)	57514	LC/MS Pos Late	100015832	1561	484.436			28639204
cerotoylcarnitine (C26)	Lipid	Fatty Acid Metabolism(Acyl Carnitine)	57516	LC/MS Pos Late	100015835	1649	540.499			35015992		HMDB06347
cis-4-decenoylcarnitine (C10:1)	Lipid	Fatty Acid Metabolism(Acyl Carnitine)	38178	LC/MS Pos Late	100002259	1057	314.233	98930-66-6		28639171
decanoylcarnitine (C10)	Lipid	Fatty Acid Metabolism(Acyl Carnitine)	33941	LC/MS Pos Late	100001251	1130	316.248	1492-27-9	10245190	8420677		HMDB00651
dihomo-linolenoylcarnitine (C20:3n3 or 6)	Lipid	Fatty Acid Metabolism(Acyl Carnitine)	57521	LC/MS Pos Late	100015840	1392	450.358
dihomo-linoleoylcarnitine (C20:2)	Lipid	Fatty Acid Metabolism(Acyl Carnitine)	57520	LC/MS Pos Late	100015839	1436	452.373
docosahexaenoylcarnitine (C22:6)	Lipid	Fatty Acid Metabolism(Acyl Carnitine)	57523	LC/MS Pos Late	100015845	1349	472.342
docosapentaenoylcarnitine (C22:5n3)	Lipid	Fatty Acid Metabolism(Acyl Carnitine)	57529	LC/MS Pos Late	100015851	1387	474.358
eicosenoylcarnitine (C20:1)	Lipid	Fatty Acid Metabolism(Acyl Carnitine)	57519	LC/MS Pos Late	100015838	1484	454.389
hexanoylcarnitine (C6)	Lipid	Fatty Acid Metabolism(Acyl Carnitine)	32328	LC/MS Pos Early	100000781	3308	260.186	6920-35-0	6426853	4932273		HMDB00705
laurylcarnitine (C12)	Lipid	Fatty Acid Metabolism(Acyl Carnitine)	34534	LC/MS Pos Late	100001392	1235	344.28	25518-54-1	10427569	8602997		HMDB02250
lignoceroylcarnitine (C24)	Lipid	Fatty Acid Metabolism(Acyl Carnitine)	57515	LC/MS Pos Late	100015834	1603	512.467
linolenoylcarnitine (C18:3)	Lipid	Fatty Acid Metabolism(Acyl Carnitine)	57511	LC/MS Pos Late	100015831	1310	422.326
linoleoylcarnitine (C18:2)	Lipid	Fatty Acid Metabolism(Acyl Carnitine)	46223	LC/MS Pos Late	100003151	1430	424.342	36816-10-1	6450015	4952667		HMDB06469
margaroylcarnitine (C17)	Lipid	Fatty Acid Metabolism(Acyl Carnitine)	57512	LC/MS Pos Late	100004054	1424	414.358	106182-29-0		35015987		HMDB06210
myristoleoylcarnitine (C14:1)	Lipid	Fatty Acid Metabolism(Acyl Carnitine)	48182	LC/MS Pos Late	100006051	1316	370.295	889848-55-9	90659872	34999520
myristoylcarnitine (C14)	Lipid	Fatty Acid Metabolism(Acyl Carnitine)	33952	LC/MS Pos Late	100001270	1350	372.311	18822-89-4	6426854	4932274		HMDB05066
nervonoylcarnitine (C24:1)	Lipid	Fatty Acid Metabolism(Acyl Carnitine)	57531	LC/MS Pos Late	100015846	1602	510.452
octadecanedioylcarnitine (C18-DC)	Lipid	Fatty Acid Metabolism(Acyl Carnitine)	61867	LC/MS Pos Late	100005998	1227	458.348	123233-50-1		28639203
octadecenedioylcarnitine (C18:1-DC)	Lipid	Fatty Acid Metabolism(Acyl Carnitine)	61865	LC/MS Pos Late	100005996	1180	456.332	251981-06-3		28639201
octanoylcarnitine (C8)	Lipid	Fatty Acid Metabolism(Acyl Carnitine)	33936	LC/MS Pos Late	100001247	950	288.217	3671-77-0	123701	110274	C02838	HMDB00791
oleoylcarnitine (C18:1)	Lipid	Fatty Acid Metabolism(Acyl Carnitine)	35160	LC/MS Pos Late	100001501	1423	426.358	38677-66-6	6441392	21403150		HMDB05065
palmitoleoylcarnitine (C16:1)	Lipid	Fatty Acid Metabolism(Acyl Carnitine)	53223	LC/MS Pos Late	100009406	1357	398.326		71464547	28639183
palmitoylcarnitine (C16)	Lipid	Fatty Acid Metabolism(Acyl Carnitine)	44681	LC/MS Pos Late	100000776	1425	400.342	6865-14-1	461	448	C02990	HMDB00222
pimeloylcarnitine/3-methyladipoylcarnitine (C7-DC)	Lipid	Fatty Acid Metabolism(Acyl Carnitine)	53224	LC/MS Pos Early	100009407	2773	304.175
stearoylcarnitine (C18)	Lipid	Fatty Acid Metabolism(Acyl Carnitine)	34409	LC/MS Pos Late	100001391	1485	428.373	18822-91-8	6426855	21233653		HMDB00848
suberoylcarnitine (C8-DC)	Lipid	Fatty Acid Metabolism(Acyl Carnitine)	52990	LC/MS Pos Early	100006627	2964	318.191
ximenoylcarnitine (C26:1)	Lipid	Fatty Acid Metabolism(Acyl Carnitine)	57517	LC/MS Pos Late	100015836	1607	538.483
2-butenoylglycine	Lipid	Fatty Acid Metabolism(Acyl Glycine)	61785	LC/MS Neg	100016110	1380	142.051	71428-89-2	6303498	4877902
3-hydroxybutyroylglycine	Lipid	Fatty Acid Metabolism(Acyl Glycine)	62064	LC/MS Pos Early	100020211	978	162.076
hexanoylglycine	Lipid	Fatty Acid Metabolism(Acyl Glycine)	35436	LC/MS Neg	100001527	2900	172.098	24003-67-6	99463	89859		HMDB00701
N-palmitoylglycine	Lipid	Fatty Acid Metabolism(Acyl Glycine)	42092	LC/MS Neg	100003686	5580	312.254	2441-41-0	151008	133100		HMDB13034
2-methylmalonylcarnitine (C4-DC)	Lipid	Fatty Acid Synthesis	35482	LC/MS Pos Early	100001596	2440	262.129	149181-64-6	53481628	21403178		HMDB13133
malonylcarnitine	Lipid	Fatty Acid Synthesis	37059	LC/MS Pos Early	100001526	2086	248.113	853728-01-5	22833583	21403153		HMDB02095
2-aminoheptanoate	Lipid	Fatty Acid, Amino	43761	LC/MS Pos Early	100004542	3160	146.118	1115-90-8	227939	198338
2-aminooctanoate	Lipid	Fatty Acid, Amino	43343	LC/MS Pos Late	100004227	750	160.133	644-90-6	69522	62727		HMDB00991
N-acetyl-2-aminooctanoate	Lipid	Fatty Acid, Amino	62059	LC/MS Neg	100020204	3943	200.129		95555	86248		HMDB59745
13-methylmyristate (i15:0)	Lipid	Fatty Acid, Branched	38293	LC/MS Neg	100002344	5499	241.217	2485-71-4	151014	133106
15-methylpalmitate (i17:0)	Lipid	Fatty Acid, Branched	38768	LC/MS Neg	100002945	5695	269.249		17903417
17-methylstearate (i19:0)	Lipid	Fatty Acid, Branched	38296	LC/MS Neg	100002356	5993	297.28	2724-59-6	3083779	2340933		HMDB37397
pristanate	Lipid	Fatty Acid, Branched	38271	LC/MS Neg	477	5773	297.28	1189-37-3	123929	110458		HMDB00795
2-hydroxyglutarate	Lipid	Fatty Acid, Dicarboxylate	37253	LC/MS Pos Early	100002070	958	131.034	40951-21-1	43	42	C02630	HMDB00606
3-carboxy-4-methyl-5-pentyl-2-furanpropionate (3-Cmpfp)	Lipid	Fatty Acid, Dicarboxylate	61871	LC/MS Neg	100020004	4000	267.124		194501	168762
3-carboxy-4-methyl-5-propyl-2-furanpropanoate (CMPF)	Lipid	Fatty Acid, Dicarboxylate	31787	LC/MS Neg	100001178	2800	239.092	86879-39-2	123979	110498		HMDB61112
4-hydroxy-2-oxoglutaric acid	Lipid	Fatty Acid, Dicarboxylate	40062	LC/MS Polar	100002537	3073	161.009	1187-99-1	599	579	C01127	HMDB02070
adipate (C6-DC)	Lipid	Fatty Acid, Dicarboxylate	21134	LC/MS Polar	100000863	3000	145.051	124-04-9	196	191	C06104	HMDB00448
azelate (C9-DC)	Lipid	Fatty Acid, Dicarboxylate	18362	LC/MS Neg	2029	1276	187.098	123-99-9	2266	2179	C08261	HMDB00784
docosadioate (C22-DC)	Lipid	Fatty Acid, Dicarboxylate	39837	LC/MS Neg	100002952	5291.8	369.301	505-56-6	244872	214170	C19625
dodecadienoate (12:2)	Lipid	Fatty Acid, Dicarboxylate	62276	LC/MS Neg	100020478	5146	195.139
dodecanedioate (C12-DC)	Lipid	Fatty Acid, Dicarboxylate	32388	LC/MS Neg	100001102	2990	229.145	693-23-2	12736	12213	C02678	HMDB00623
dodecenedioate (C12:1-DC)	Lipid	Fatty Acid, Dicarboxylate	61864	LC/MS Neg	100019972	2700	227.129
eicosanodioate (C20-DC)	Lipid	Fatty Acid, Dicarboxylate	39831	LC/MS Neg	100002951	5200.9	341.27	2424-92-2	75502	68030
glutarate (C5-DC)	Lipid	Fatty Acid, Dicarboxylate	396	LC/MS Polar	339	2900	131.035	110-94-1	743	3618533	C00489	HMDB00661
heptenedioate (C7:1-DC)	Lipid	Fatty Acid, Dicarboxylate	61866	LC/MS Polar	100019981	2816	157.051
hexadecanedioate (C16-DC)	Lipid	Fatty Acid, Dicarboxylate	35678	LC/MS Neg	100001614	4615	285.207	505-54-4	10459	10027	C19615	HMDB00672
hexadecenedioate (C16:1-DC)	Lipid	Fatty Acid, Dicarboxylate	61862	LC/MS Neg	100019975	4380	283.191
maleate	Lipid	Fatty Acid, Dicarboxylate	20676	LC/MS Polar	100000707	2640	115.004	110-16-7	444266	392248	C01384	HMDB00176
octadecadienedioate (C18:2-DC)	Lipid	Fatty Acid, Dicarboxylate	61860	LC/MS Neg	100019982	4676	309.207
octadecanedioate (C18-DC)	Lipid	Fatty Acid, Dicarboxylate	36754	LC/MS Neg	100001615	5043	313.238	871-70-5	70095	63283		HMDB00782
octadecenedioate (C18:1-DC)	Lipid	Fatty Acid, Dicarboxylate	61861	LC/MS Neg	100019978	4875	311.223
sebacate (C10-DC)	Lipid	Fatty Acid, Dicarboxylate	32398	LC/MS Neg	100001211	1788	201.113	111-20-6	5192	5004	C08277	HMDB00792
suberate (C8-DC)	Lipid	Fatty Acid, Dicarboxylate	15730	LC/MS Polar	100000016	2577.6	173.082	505-48-6	10457	10025	C08278	HMDB00893
tetradecanedioate (C14-DC)	Lipid	Fatty Acid, Dicarboxylate	35669	LC/MS Neg	100001613	4000	257.176	821-38-5	13185	12630		HMDB00872
12,13-DiHOME	Lipid	Fatty Acid, Dihydroxy	38395	LC/MS Neg	62	5137	313.238	263399-35-5	10236635	8412123	C14829	HMDB04705
9,10-DiHOME	Lipid	Fatty Acid, Dihydroxy	38399	LC/MS Neg	179	5180	313.238	263399-34-4	9966640	8142232	C14828	HMDB04704
13-HODE + 9-HODE	Lipid	Fatty Acid, Monohydroxy	37752	LC/MS Neg	100002196	5275	295.228		43013
16-hydroxypalmitate	Lipid	Fatty Acid, Monohydroxy	39609	LC/MS Neg	100002953	5236.2	271.228	506-13-8	10466	10034	C18218	HMDB06294
2-hydroxyarachidate	Lipid	Fatty Acid, Monohydroxy	61700	LC/MS Neg	100019892	5990	327.29		5225199	4395406
2-hydroxydecanoate	Lipid	Fatty Acid, Monohydroxy	42489	LC/MS Neg	100004089	4840	187.134	5393-81-7	21488	20195
2-hydroxynervonate	Lipid	Fatty Acid, Monohydroxy	61698	LC/MS Neg	100015638	6345	381.337		5312783	4472208
2-hydroxyoctanoate	Lipid	Fatty Acid, Monohydroxy	22036	LC/MS Neg	100000743	3736.8	159.103	617-73-2	94180	84994		HMDB02264
2-hydroxypalmitate	Lipid	Fatty Acid, Monohydroxy	35675	LC/MS Neg	100001579	5511.2	271.228	764-67-0	92836	83805		HMDB31057
2-hydroxyphytanate	Lipid	Fatty Acid, Monohydroxy	61702	LC/MS Neg	100004414	5751	327.29	14721-68-7	189026	164249
2-hydroxystearate	Lipid	Fatty Acid, Monohydroxy	17945	LC/MS Neg	1239	5695	299.259	629-22-1	69417	62625	C03045
3-hydroxydecanoate	Lipid	Fatty Acid, Monohydroxy	22053	LC/MS Neg	100000997	4634.7	187.134	5561-87-5	26612	24790		HMDB02203
3-hydroxyhexanoate	Lipid	Fatty Acid, Monohydroxy	53230	LC/MS Neg	100006367	1725	131.071	10191-24-9	151492	133518
3-hydroxylaurate	Lipid	Fatty Acid, Monohydroxy	32457	LC/MS Neg	100001112	5175	215.165	53941-38-1	94216	85026		HMDB00387
3-hydroxymyristate	Lipid	Fatty Acid, Monohydroxy	21158	LC/MS Neg	100000882	5335	243.197	3422-31-9	16064	15252
3-hydroxyoctanoate	Lipid	Fatty Acid, Monohydroxy	22001	LC/MS Neg	100000773	3446	159.103	88930-08-9	26613	24791		HMDB01954
3-hydroxysebacate	Lipid	Fatty Acid, Monohydroxy	31943	LC/MS Neg	100001145	1282	217.108	73141-46-5	3017884	2285525		HMDB00350
3-hydroxystearate	Lipid	Fatty Acid, Monohydroxy	52938	LC/MS Neg	100008933	5674	299.259	45261-96-9	5282907	4446034
5-hydroxyhexanoate	Lipid	Fatty Acid, Monohydroxy	31938	LC/MS Neg	100001148	1267	131.071	44843-89-2	170748	149280		HMDB00525
5-hydroxyvalproate	Lipid	Fatty Acid, Monohydroxy	61832	LC/MS Pos Early	100015980	2978	143.107	53660-23-4	135244	119147	C16650	HMDB13898
9-hydroxystearate	Lipid	Fatty Acid, Monohydroxy	47120	LC/MS Neg	100005834	5384	299.259	25498-28-6	9570127	7844595		HMDB61661
Fibrinopeptide A	Peptide	Fibrinogen Cleavage Peptide	57709	LC/MS Neg	100001322	2474	766.835	25422-31-5	16133137	14654187
Fibrinopeptide A, des-ala(1)	Peptide	Fibrinogen Cleavage Peptide	31548	LC/MS Neg	100001323	2535	731.317			21403111
Fibrinopeptide A, phosphono-ser(3)	Peptide	Fibrinogen Cleavage Peptide	57712	LC/MS Neg	100001324	2016	806.818	886023-52-5		21403112
(15:0)-anacardic acid	Xenobiotics	Food Component/Plant	40719	LC/MS Neg	100003600	5895	347.259	16611-84-0	167551	146579	C10759
(15:2)-anacardic acid	Xenobiotics	Food Component/Plant	41397	LC/MS Neg	100003472	5565	343.228	11034-77-8	11824131	9998782		HMDB33896
2,3-dihydroxyisovalerate	Xenobiotics	Food Component/Plant	38276	LC/MS Polar	100002417	1050	133.051	1756-18-9	677	657	C04039	HMDB12141
2-isopropylmalate	Xenobiotics	Food Component/Plant	15667	LC/MS Polar	100000409	2605	175.061	3237-44-3	77	76	C02504	HMDB00402
2-keto-3-deoxy-gluconate	Xenobiotics	Food Component/Plant	48141	LC/MS Polar	100005946	1900	177.04	17510-99-5	161227	141630	C00204	HMDB01353
2-piperidinone	Xenobiotics	Food Component/Plant	43400	LC/MS Pos Early	100004295	1675	100.076	675-20-7	12665	12144		HMDB11749
3-hydroxystachydrine	Xenobiotics	Food Component/Plant	62062	LC/MS Pos Early	100020203	1049	160.097		442640	391002
4-allylphenol sulfate	Xenobiotics	Food Component/Plant	37181	LC/MS Neg	100001868	3805	213.023
4-vinylguaiacol sulfate	Xenobiotics	Food Component/Plant	48442	LC/MS Neg	100006126	3354	229.018
acesulfame	Xenobiotics	Food Component/Plant	48569	LC/MS Neg	100006203	1581	161.987	55589-62-3	36573	33607		HMDB33585
alliin	Xenobiotics	Food Component/Plant	41494	LC/MS Pos Early	100003473	1470	178.053	556-27-4	87310	78760	C08265	HMDB33592
beta-guanidinopropanoate	Xenobiotics	Food Component/Plant	35101	LC/MS Pos Early	100001411	2145	132.077	353-09-3	67701	61020	C03065	HMDB13222
cinnamoylglycine	Xenobiotics	Food Component/Plant	38637	LC/MS Neg	100002253	3127	204.067	16534-24-0	709625	618829		HMDB11621
daidzein sulfate (2)	Xenobiotics	Food Component/Plant	48728	LC/MS Neg	100006363	3330	333.008
dihydroferulic acid	Xenobiotics	Food Component/Plant	40481	LC/MS Neg	100003432	1928	195.066	1135-23-5	14340	13701
ergothioneine	Xenobiotics	Food Component/Plant	37459	LC/MS Pos Early	100002154	850	230.096	58511-63-0	3032311	2297320	C05570	HMDB03045
erythritol	Xenobiotics	Food Component/Plant	20699	LC/MS Polar	100000846	1491	167.056	149-32-6	222285	13835932	C00503	HMDB02994
eugenol sulfate	Xenobiotics	Food Component/Plant	48715	LC/MS Neg	100006171	3782	243.033	95480-60-7	180632	157181
ferulic acid 4-sulfate	Xenobiotics	Food Component/Plant	47114	LC/MS Neg	100005389	1200	273.007	86321-29-1	6305574	4878542		HMDB29200
genistein sulfate	Xenobiotics	Food Component/Plant	62061	LC/MS Neg	100020207	3616	349.002
gluconate	Xenobiotics	Food Component/Plant	587	LC/MS Polar	338	2922	195.051	527-07-1	10690	10240	C00257	HMDB00625
glucuronide of piperine metabolite C17H21NO3 (3)	Xenobiotics	Food Component/Plant	62290	LC/MS Neg	100020491	3951	462.177
glucuronide of piperine metabolite C17H21NO3 (4)	Xenobiotics	Food Component/Plant	62291	LC/MS Neg	100020492	3992	462.177
glucuronide of piperine metabolite C17H21NO3 (5)	Xenobiotics	Food Component/Plant	62292	LC/MS Neg	100020493	4039	462.177
glycyrrhetinate	Xenobiotics	Food Component/Plant	39789	LC/MS Pos Late	100002856	1494	471.347	471-53-4	18526330	17930566	C02283	HMDB11628
homostachydrine	Xenobiotics	Food Component/Plant	33009	LC/MS Pos Early	100001550	1750	158.118	1195-94-4	441447	390180	C08283	HMDB33433
indolin-2-one	Xenobiotics	Food Component/Plant	43374	LC/MS Pos Early	100004318	2575	134.06	59-48-3	321710	284794	C12312
methyl glucopyranoside (alpha + beta)	Xenobiotics	Food Component/Plant	46144	LC/MS Neg	100005864	1070	193.072
methyl indole-3-acetate	Xenobiotics	Food Component/Plant	1584	LC/MS Pos Early	1104	3380	190.086	1912-33-0	74706	67279		HMDB29738
N-(2-furoyl)glycine	Xenobiotics	Food Component/Plant	31536	LC/MS Neg	100001086	1525	168.03	5657-19-2;5657-19-2	21863	20549		HMDB00439
N-acetylalliin	Xenobiotics	Food Component/Plant	45404	LC/MS Pos Early	100005367	1348	220.064
phytanate	Xenobiotics	Food Component/Plant	598	LC/MS Neg	466	5908	311.296	14721-66-5	26840	10140204	C01607	HMDB00801
piperine	Xenobiotics	Food Component/Plant	33935	LC/MS Pos Late	100001267	1168	286.144	94-62-2	638024	553590	C03882	HMDB29377
pyrraline	Xenobiotics	Food Component/Plant	48428	LC/MS Pos Early	100001767	2750	255.134	74509-14-1	122228	19980286		HMDB33143
quinate	Xenobiotics	Food Component/Plant	18335	LC/MS Polar	100000442	2432.9	191.056	77-95-2	6508	10246715	C00296	HMDB03072
S-allylcysteine	Xenobiotics	Food Component/Plant	43239	LC/MS Pos Early	100004509	2690	162.058	21593-77-1	98280	88744		HMDB34323
saccharin	Xenobiotics	Food Component/Plant	21151	LC/MS Neg	100000870	2000	181.992	81-07-2	5143	4959	D01085	HMDB29723
stachydrine	Xenobiotics	Food Component/Plant	34384	LC/MS Pos Early	100001296	1440	144.102	4136-37-2	115244	103115	C10172	HMDB04827
sucralose	Xenobiotics	Food Component/Plant	36649	LC/MS Neg	100001789	3140	395.007	56038-13-2	71485		C12285	HMDB31554
sulfate of piperine metabolite C16H19NO3 (2)	Xenobiotics	Food Component/Plant	62295	LC/MS Neg	100020496	4112	352.086
sulfate of piperine metabolite C16H19NO3 (3)	Xenobiotics	Food Component/Plant	62296	LC/MS Neg	100020497	4200	352.086
tartarate	Xenobiotics	Food Component/Plant	15336	LC/MS Neg	100000295	615.3	149.009	87-69-4;6106-24-7	444305	852	C00898	HMDB00956
theanine	Xenobiotics	Food Component/Plant	22206	LC/MS Pos Early	100000784	2180	175.108	3081-61-6	439378	388498	C01047	HMDB34365
thymol sulfate	Xenobiotics	Food Component/Plant	36095	LC/MS Neg	100001757	4410	229.054	89-83-8		10709958	C09908	HMDB01878
umbelliferone sulfate	Xenobiotics	Food Component/Plant	48674	LC/MS Neg	100006282	2440	240.981	69526-88-1	129659	114800
fructose	Carbohydrate	Fructose, Mannose and Galactose Metabolism	48195	LC/MS Polar	878	2065	225.062	57-48-7	5984	5764	C00095	HMDB00660
galactonate	Carbohydrate	Fructose, Mannose and Galactose Metabolism	27719	LC/MS Polar	100001026	3085	195.051	299-28-5	128869	114198	C00880	HMDB00565
mannitol/sorbitol	Carbohydrate	Fructose, Mannose and Galactose Metabolism	46142	LC/MS Polar	100001740	2320	181.072		5780	440	C00794	HMDB00247
mannose	Carbohydrate	Fructose, Mannose and Galactose Metabolism	48153	LC/MS Polar	803	2200	225.062	3458-28-4	18950	141983	C00159	HMDB00169
gamma-glutamyl-2-aminobutyrate	Peptide	Gamma-glutamyl Amino Acid	37092	LC/MS Pos Early	100001502	2380	233.113	16869-42-4		21403151
gamma-glutamyl-alpha-lysine	Peptide	Gamma-glutamyl Amino Acid	55015	LC/MS Pos Early	100010901	2784	276.155		65254	58747
gamma-glutamyl-epsilon-lysine	Peptide	Gamma-glutamyl Amino Acid	33934	LC/MS Pos Early	100001262	2717	276.155	17105-15-6	7015685	5378717		HMDB03869
gamma-glutamylalanine	Peptide	Gamma-glutamyl Amino Acid	37063	LC/MS Pos Early	100001843	1986	219.098	5875-41-2	440103	389104		HMDB29142
gamma-glutamylcitrulline	Peptide	Gamma-glutamyl Amino Acid	62104	LC/MS Pos Early	100020241	1644	305.146
gamma-glutamylglutamate	Peptide	Gamma-glutamyl Amino Acid	36738	LC/MS Pos Early	331	1775	277.103	1116-22-9	92865	83831	C05282	HMDB11737
gamma-glutamylglutamine	Peptide	Gamma-glutamyl Amino Acid	2730	LC/MS Pos Early	1140	1430	276.119	10148-81-9	150914	133013	C05283	HMDB11738
gamma-glutamylglycine	Peptide	Gamma-glutamyl Amino Acid	33949	LC/MS Pos Early	100001294	1535	205.082	1948-29-4	165527	145071		HMDB11667
gamma-glutamylhistidine	Peptide	Gamma-glutamyl Amino Acid	18245	LC/MS Pos Early	1235	2740	285.119	37460-15-4	7017195	5380197
gamma-glutamylisoleucine	Peptide	Gamma-glutamyl Amino Acid	34456	LC/MS Pos Early	100001485	2940	261.144		14253342	21403145		HMDB11170
gamma-glutamylleucine	Peptide	Gamma-glutamyl Amino Acid	18369	LC/MS Pos Early	1268	2991	261.144	2566-39-4	151023	133115		HMDB11171
gamma-glutamylmethionine	Peptide	Gamma-glutamyl Amino Acid	44872	LC/MS Pos Early	100001313	2640	279.101	17663-87-5	7009567	5373147		HMDB29155
gamma-glutamylphenylalanine	Peptide	Gamma-glutamyl Amino Acid	33422	LC/MS Pos Early	100000491	2992	295.129	7432-24-8	111299	99868		HMDB00594
gamma-glutamylthreonine	Peptide	Gamma-glutamyl Amino Acid	33364	LC/MS Pos Early	100001314	1750	249.108	5652-48-2	76078708	21403107		HMDB29159
gamma-glutamyltryptophan	Peptide	Gamma-glutamyl Amino Acid	33947	LC/MS Pos Early	100001295	2975	334.14	66471-20-3	3989307	2302065		HMDB29160
gamma-glutamyltyrosine	Peptide	Gamma-glutamyl Amino Acid	2734	LC/MS Neg	1102	1240	309.109	7432-23-7	94340	85142		HMDB11741
gamma-glutamylvaline	Peptide	Gamma-glutamyl Amino Acid	43829	LC/MS Pos Early	100001126	2700	247.129	2746-34-1	7015683			HMDB11172
alpha-ketoglutaramate	Amino Acid	Glutamate Metabolism	62101	LC/MS Polar	100002397	1916	144.03	18465-19-5
beta-citrylglutamate	Amino Acid	Glutamate Metabolism	54923	LC/MS Neg	100003271	530	320.062	73590-26-8	72715786	19992713	C20775
carboxyethyl-GABA	Amino Acid	Glutamate Metabolism	40007	LC/MS Pos Early	100003260	2085	176.092	4386-03-02	2572	2474		HMDB02201
citramalate	Amino Acid	Glutamate Metabolism	22158	LC/MS Pos Early	100000998	1224	166.071	6236-10-08	1081	1051	C00815	HMDB00426
glutamate	Amino Acid	Glutamate Metabolism	57	LC/MS Pos Early	561	1500	148.06	56-86-0	611	591	C00025	HMDB00148
glutamate, gamma-methyl ester	Amino Acid	Glutamate Metabolism	33487	LC/MS Pos Early	100001103	2170	162.076	1499-55-4;1499-55-4	68662	66546		HMDB61715
glutamine	Amino Acid	Glutamate Metabolism	53	LC/MS Pos Early	563	1291	147.076	56-85-9	5961	5746	C00064	HMDB00641
N-acetyl-aspartyl-glutamate (NAAG)	Amino Acid	Glutamate Metabolism	35665	LC/MS Pos Early	100001612	1035	305.098	3106-85-2	5255	5065	C12270	HMDB01067
N-acetylglutamate	Amino Acid	Glutamate Metabolism	15720	LC/MS Pos Early	100000282	1050	190.071	5817-08-03	70914	1266066	C00624	HMDB01138
N-acetylglutamine	Amino Acid	Glutamate Metabolism	33943	LC/MS Polar	100001253	2140	187.072	2490-97-3	182230	158492	C02716	HMDB06029
pyroglutamine	Amino Acid	Glutamate Metabolism	46225	LC/MS Pos Early	100001540	1900	129.066	2353-44-8	134508	118562
S-1-pyrroline-5-carboxylate	Amino Acid	Glutamate Metabolism	42370	LC/MS Pos Early	35	1528	114.055	2906-39-0	1196	10140206	C04322	HMDB01301
2-aminobutyrate	Amino Acid	Glutathione Metabolism	42374	LC/MS Pos Early	1128	2059	104.071	1492-24-6	439691	388757	C02261	HMDB00650
2-hydroxybutyrate/2-hydroxyisobutyrate	Amino Acid	Glutathione Metabolism	52281	LC/MS Polar	100008928	1258	103.04
5-oxoproline	Amino Acid	Glutathione Metabolism	1494	LC/MS Neg	1021	738.5	128.035	98-79-3	7405	7127	C01879	HMDB00267
cys-gly, oxidized	Amino Acid	Glutathione Metabolism	18368	LC/MS Pos Early	1224	2947	355.074	7729-20-6	333293	295316
cysteine-glutathione disulfide	Amino Acid	Glutathione Metabolism	35159	LC/MS Pos Early	100001437	2465	427.095	13081-14-6	4247235	3455404		HMDB00656
cysteinylglycine	Amino Acid	Glutathione Metabolism	35637	LC/MS Pos Early	278	2132	179.048	19246-18-5	439498	58762	C01419	HMDB00078
cysteinylglycine disulfide	Amino Acid	Glutathione Metabolism	62103	LC/MS Pos Early	100002466	2547	298.053	70555-24-7		17215992		HMDB00709
glycerol	Lipid	Glycerolipid Metabolism	15122	LC/MS Neg	1254	758	91.0401	56-81-5	753	733	C00116	HMDB00131
glycerol 3-phosphate	Lipid	Glycerolipid Metabolism	43847	LC/MS Pos Early	100000258	580	173.021	29849-82-9	754	734	C00093	HMDB00126
glycerophosphoglycerol	Lipid	Glycerolipid Metabolism	48857	LC/MS Polar	100001619	2430	245.043		439964	388990	C03274
betaine	Amino Acid	Glycine, Serine and Threonine Metabolism	3141	LC/MS Pos Early	799	1064	118.086	107-43-7	247	24219951173	C00719	HMDB00043
dimethylglycine	Amino Acid	Glycine, Serine and Threonine Metabolism	5086	LC/MS Pos Early	806	1104	104.071	1118-68-9	673	653	C01026	HMDB00092
glycine	Amino Acid	Glycine, Serine and Threonine Metabolism	58	LC/MS Pos Early	340	1375	76.0393	56-40-6	750	730	C00037	HMDB00123
N-acetylglycine	Amino Acid	Glycine, Serine and Threonine Metabolism	27710	LC/MS Pos Early	100001006	826	118.05	543-24-8	10972	10507		HMDB00532
N-acetylserine	Amino Acid	Glycine, Serine and Threonine Metabolism	37076	LC/MS Polar	100001851	2000	146.046	97-14-3	65249	58744		HMDB02931
N-acetylthreonine	Amino Acid	Glycine, Serine and Threonine Metabolism	33939	LC/MS Neg	100001274	821.6	160.062	17093-74-2	152204	3841173
sarcosine	Amino Acid	Glycine, Serine and Threonine Metabolism	1516	LC/MS Pos Early	1023	1280	90.055	107-97-1	1088	1057	C00213	HMDB00271
serine	Amino Acid	Glycine, Serine and Threonine Metabolism	1648	LC/MS Pos Early	503	1239	106.05	56-45-1	5951	5736	C00065	HMDB00187
threonine	Amino Acid	Glycine, Serine and Threonine Metabolism	1284	LC/MS Pos Early	564	1514	120.066	72-19-5	6288	6051	C00188	HMDB00167
maltose	Carbohydrate	Glycogen Metabolism	15586	LC/MS Polar	913	3329.4	387.114	6363-53-7	10991489	388469	C00208	HMDB00163
1,5-anhydroglucitol (1,5-AG)	Carbohydrate	Glycolysis, Gluconeogenesis, and Pyruvate Metabolism	20675	LC/MS Neg	100000580	802	163.061	154-58-5	64960		C07326	HMDB02712
3-phosphoglycerate	Carbohydrate	Glycolysis, Gluconeogenesis, and Pyruvate Metabolism	1414	LC/MS Pos Early	132	590	187	80731-10-8	724	10669764	C00597	HMDB00807
glucose	Carbohydrate	Glycolysis, Gluconeogenesis, and Pyruvate Metabolism	48152	LC/MS Polar	572	2342	225.062	50-99-7	79025	71358	C00031	HMDB00122
glycerate	Carbohydrate	Glycolysis, Gluconeogenesis, and Pyruvate Metabolism	1572	LC/MS Polar	1052	2070.4	105.019	600-19-1	752	732	C00258	HMDB00139
lactate	Carbohydrate	Glycolysis, Gluconeogenesis, and Pyruvate Metabolism	527	LC/MS Polar	482	1468.8	89.0244	79-33-4	612	592	C00186	HMDB00190
pyruvate	Carbohydrate	Glycolysis, Gluconeogenesis, and Pyruvate Metabolism	48990	LC/MS Polar	823	1083	87.0088	127-17-3	1060	96901	C00022	HMDB00243
1-methylguanidine	Amino Acid	Guanidino and Acetamido Metabolism	48114	LC/MS Pos Early	100000715	2149	74.0713	22661-87-6	10111	28576	C02294	HMDB01522
4-guanidinobutanoate	Amino Acid	Guanidino and Acetamido Metabolism	15681	LC/MS Pos Early	100000096	2320	146.092	463-003;463-00-3	500	486	C01035	HMDB03464
bilirubin (E,E)	Cofactors and Vitamins	Hemoglobin and Porphyrin Metabolism	32586	LC/MS Neg	100001950	4294	583.256	114-25-0	5315454	4474753
bilirubin (E,Z or Z,E)	Cofactors and Vitamins	Hemoglobin and Porphyrin Metabolism	47886	LC/MS Pos Late	100001951	1265	585.271		5799469	4705847		HMDB00488
bilirubin (Z,Z)	Cofactors and Vitamins	Hemoglobin and Porphyrin Metabolism	43807	LC/MS Pos Late	1090	1840	585.271	635-65-4	5280352	4444055	C00486	HMDB00054
biliverdin	Cofactors and Vitamins	Hemoglobin and Porphyrin Metabolism	2137	LC/MS Pos Late	250	1016	583.255	55482-27-4;55482-27-4	5353439	10628548	C00500	HMDB01008
heme	Cofactors and Vitamins	Hemoglobin and Porphyrin Metabolism	41754	LC/MS Pos Late	100001386	1124	616.176	14875-96-8	26945		C00032	HMDB03178
I-urobilinogen	Cofactors and Vitamins	Hemoglobin and Porphyrin Metabolism	32426	LC/MS Neg	100001226	4190	591.319	14684-37-8	26818	24980	C05790	HMDB04157
L-urobilin	Cofactors and Vitamins	Hemoglobin and Porphyrin Metabolism	40173	LC/MS Pos Late	100002568	901	595.349	34217-90-8	5280818	4444369	C05793	HMDB04159
1-methyl-4-imidazoleacetate	Amino Acid	Histidine Metabolism	32350	LC/MS Pos Early	100001208	2064	141.066	2625-49-2	75810	68319	C05828	HMDB02820
1-methylhistidine	Amino Acid	Histidine Metabolism	30460	LC/MS Neg	100001051	1227	168.078	332-80-9	92105	83153	C01152	HMDB00001
1-ribosyl-imidazoleacetate	Amino Acid	Histidine Metabolism	61868	LC/MS Pos Early	100001668	2006	259.092	29605-99-0	5117448	4292299	C05131	HMDB02331
3-methylhistidine	Amino Acid	Histidine Metabolism	15677	LC/MS Neg	100000042	906.3	168.078	368-16-1	64969	58494	C01152	HMDB00479
4-imidazoleacetate	Amino Acid	Histidine Metabolism	32349	LC/MS Pos Early	100001207	2055	127.05	645-65-8	96215	86856	C02835	HMDB02024
carnosine	Amino Acid	Histidine Metabolism	1768	LC/MS Pos Early	249	2942	227.114	305-84-0	439224	388363	C00386	HMDB00033
formiminoglutamate	Amino Acid	Histidine Metabolism	43493	LC/MS Pos Early	100002500	1880	175.071	816-90-0	439233	388370	C00439	HMDB00854
histidine	Amino Acid	Histidine Metabolism	59	LC/MS Neg	355	755.9	154.062	5934-29-2	6274	752	C00135	HMDB00177
hydantoin-5-propionic acid	Amino Acid	Histidine Metabolism	40473	LC/MS Polar	100002514	2080	171.041	5624-26-0	782	761	C05565	HMDB01212
imidazole lactate	Amino Acid	Histidine Metabolism	15716	LC/MS Pos Early	100000263	2040	157.061	14403-45-3	440129	389128	C05568	HMDB02320
imidazole propionate	Amino Acid	Histidine Metabolism	40730	LC/MS Pos Early	100003434	2263	141.066	1074-59-5	70630	63798		HMDB02271
N-acetyl-1-methylhistidine	Amino Acid	Histidine Metabolism	43255	LC/MS Pos Early	100004299	2100	212.103		193270
N-acetyl-3-methylhistidine	Amino Acid	Histidine Metabolism	43256	LC/MS Pos Early	100002204	2056	212.103	37841-04-6	193270	19993498
N-acetylcarnosine	Amino Acid	Histidine Metabolism	43488	LC/MS Neg	100004046	1235	267.11	56353-15-2	9903482	8079136		HMDB12881
N-acetylhistidine	Amino Acid	Histidine Metabolism	33946	LC/MS Pos Early	100001293	2065	198.087	39145-52-3	75619	68142	C02997	HMDB32055
trans-urocanate	Amino Acid	Histidine Metabolism	607	LC/MS Pos Early	537	2285	139.05	104-98-3	736715	643824	C00785	HMDB00301
chiro-inositol	Lipid	Inositol Metabolism	37112	LC/MS Polar	100001859	3191.2	225.062	643-12-9		10254647	C19891	HMDB34220
myo-inositol	Lipid	Inositol Metabolism	1124	LC/MS Polar	363	3506.3	225.062	87-89-8	892	10239179	C00137	HMDB00211
3-hydroxybutyrate (BHBA)	Lipid	Ketone Bodies	542	LC/MS Polar	254	1444	103.04	625-72-9	441	428	C01089	HMDB00357
2-hydroxy-3-methylvalerate	Amino Acid	Leucine, Isoleucine and Valine Metabolism	36746	LC/MS Neg	100001541	1800	131.071	488-15-3	164623	144317		HMDB00317
2-methylbutyrylcarnitine (C5)	Amino Acid	Leucine, Isoleucine and Valine Metabolism	45095	LC/MS Pos Early	100001509	3050	246.17	31023-25-3	6426901	4932320		HMDB00378
3-hydroxy-2-ethylpropionate	Amino Acid	Leucine, Isoleucine and Valine Metabolism	32397	LC/MS Neg	100001170	975	117.056	4374-62-3	188979	164207		HMDB00396
3-hydroxyisobutyrate	Amino Acid	Leucine, Isoleucine and Valine Metabolism	1549	LC/MS Polar	111	1619	103.04	2068-83-9	87	10140307	C06001	HMDB00336
3-methyl-2-oxobutyrate	Amino Acid	Leucine, Isoleucine and Valine Metabolism	44526	LC/MS Neg	100000936	1465	115.04	3715-29-5	49	48	C00141	HMDB00019
3-methyl-2-oxovalerate	Amino Acid	Leucine, Isoleucine and Valine Metabolism	15676	LC/MS Neg	100000036	2064.2	129.056	1460-34-0;51829-07-3	47	46	C00671	HMDB03736
3-methylglutaconate	Amino Acid	Leucine, Isoleucine and Valine Metabolism	57747	LC/MS Polar	100002458	2700	99.0452	5746-90-7	1551553	1267861		HMDB00522
3-methylglutarylcarnitine (2)	Amino Acid	Leucine, Isoleucine and Valine Metabolism	46548	LC/MS Pos Early	100005850	2687	290.16		128145	113619		HMDB00552
4-methyl-2-oxopentanoate	Amino Acid	Leucine, Isoleucine and Valine Metabolism	22116	LC/MS Neg	100000551	2170	129.056	816-66-0	70	69	C00233	HMDB00695
alpha-hydroxyisocaproate	Amino Acid	Leucine, Isoleucine and Valine Metabolism	22132	LC/MS Neg	100000706	1840	131.071	10303-64-7	83697	75520	C03264	HMDB00746
alpha-hydroxyisovalerate	Amino Acid	Leucine, Isoleucine and Valine Metabolism	46537	LC/MS Polar	100001300	1052	117.056	600-37-3	99823	90190		HMDB00407
beta-hydroxyisovalerate	Amino Acid	Leucine, Isoleucine and Valine Metabolism	12129	LC/MS Neg	1442	1027	117.056	625-08-1	69362	62571		HMDB00754
ethylmalonate	Amino Acid	Leucine, Isoleucine and Valine Metabolism	15765	LC/MS Polar	2054	2785	131.035	601-75-2	11756	11263		HMDB00622
isobutyrylcarnitine (C4)	Amino Acid	Leucine, Isoleucine and Valine Metabolism	33441	LC/MS Pos Early	100001055	2810	232.154	25518-49-4	168379			HMDB00736
isobutyrylglycine	Amino Acid	Leucine, Isoleucine and Valine Metabolism	35437	LC/MS Neg	100001590	1420	144.067	15926-18-8	10855600	9030891		HMDB00730
isoleucine	Amino Acid	Leucine, Isoleucine and Valine Metabolism	1125	LC/MS Pos Early	376	2800	132.102	73-32-5	6306	769	C00407	HMDB00172
isovalerate (i5:0)	Amino Acid	Leucine, Isoleucine and Valine Metabolism	44656	LC/MS Neg	100000708	1564	101.061	503-74-2	10430	10001	C08262	HMDB00718
isovalerylcarnitine (C5)	Amino Acid	Leucine, Isoleucine and Valine Metabolism	34407	LC/MS Pos Early	100001393	3085	246.17	31023-24-2	6426851	4932271		HMDB00688
isovalerylglycine	Amino Acid	Leucine, Isoleucine and Valine Metabolism	35107	LC/MS Neg	100001452	1950	158.082	16284-60-9	546304	475516		HMDB00678
leucine	Amino Acid	Leucine, Isoleucine and Valine Metabolism	60	LC/MS Pos Early	397	2864	132.102	61-90-5	6106	5880	C00123	HMDB00687
methylsuccinate	Amino Acid	Leucine, Isoleucine and Valine Metabolism	15745	LC/MS Polar	2051	2800	131.035	498-21-5	10349	9922		HMDB01844
N-acetylisoleucine	Amino Acid	Leucine, Isoleucine and Valine Metabolism	33967	LC/MS Neg	100001276	2325	172.098	3077-46-1	2802421	2081100		HMDB61684
N-acetylleucine	Amino Acid	Leucine, Isoleucine and Valine Metabolism	1587	LC/MS Neg	1082	2400	172.098	1188-21-2	70912	64075	C02710	HMDB11756
N-acetylvaline	Amino Acid	Leucine, Isoleucine and Valine Metabolism	1591	LC/MS Neg	1084	1704	158.082	96-81-1	66789	60154		HMDB11757
tiglylcarnitine (C5:1-DC)	Amino Acid	Leucine, Isoleucine and Valine Metabolism	35428	LC/MS Pos Early	100001597	2962	244.154	64191-86-2	22833596	17216200		HMDB02366
valine	Amino Acid	Leucine, Isoleucine and Valine Metabolism	1649	LC/MS Pos Early	566	2479	118.086	72-18-4	6287	6050	C00183	HMDB00883
10-heptadecenoate (17:1n7)	Lipid	Long Chain Fatty Acid	33971	LC/MS Neg	100001278	5555	267.233	29743-97-3	5312435	4471860		HMDB60038
10-nonadecenoate (19:1n9)	Lipid	Long Chain Fatty Acid	33972	LC/MS Neg	100001277	5780	295.264	73033-09-7	5312513	4471938		HMDB13622
arachidate (20:0)	Lipid	Long Chain Fatty Acid	1118	LC/MS Neg	893	6240	311.296	506-30-9	10467	10035	C06425	HMDB02212
eicosenoate (20:1)	Lipid	Long Chain Fatty Acid	33587	LC/MS Neg	100001335	5950	309.28		5282768	4445895	C16526	HMDB02231
erucate (22:1n9)	Lipid	Long Chain Fatty Acid	1552	LC/MS Neg	1087	6355.6	337.311	112-86-7	5281116	7924	C08316	HMDB02068
margarate (17:0)	Lipid	Long Chain Fatty Acid	1121	LC/MS Neg	891	5731	269.249	506-12-7	10465	10033		HMDB02259
myristate (14:0)	Lipid	Long Chain Fatty Acid	1365	LC/MS Neg	519	5440	227.202	544-63-8	11005	10539	C06424	HMDB00806
myristoleate (14:1n5)	Lipid	Long Chain Fatty Acid	32418	LC/MS Neg	100001198	5346.9	225.186	544-64-9	5281119	4444564	C08322	HMDB02000
nonadecanoate (19:0)	Lipid	Long Chain Fatty Acid	1356	LC/MS Neg	892	6068	297.28	646-30-0	12591	12071	C16535	HMDB00772
oleate/vaccenate (18:1)	Lipid	Long Chain Fatty Acid	52285	LC/MS Neg	100008930	5655	281.249
palmitate (16:0)	Lipid	Long Chain Fatty Acid	1336	LC/MS Neg	424	5618	255.233	57-10-3	985	960	C00249	HMDB00220
palmitoleate (16:1n7)	Lipid	Long Chain Fatty Acid	33447	LC/MS Neg	452	5475	253.217	373-49-9	445638	393216	C08362	HMDB03229
pentadecanoate (15:0)	Lipid	Long Chain Fatty Acid	1361	LC/MS Neg	980	5521	241.217	1002-84-2;10002-84-2	13849	13249	C16537	HMDB00826
stearate (18:0)	Lipid	Long Chain Fatty Acid	1358	LC/MS Neg	439	5872	283.264	57-11-4	5281	5091	C01530	HMDB00827
5-(galactosylhydroxy)-L-lysine	Amino Acid	Lysine Metabolism	43582	LC/MS Pos Early	100002462	2755	325.161	32448-36-5
5-hydroxylysine	Amino Acid	Lysine Metabolism	15685	LC/MS Pos Early	100000054	2790	163.108	13204-98-3	1029	1002	C16741	HMDB00450
6-oxopiperidine-2-carboxylate	Amino Acid	Lysine Metabolism	43231	LC/MS Neg	100004499	965	142.051	34622-39-4	3014237	2282737		HMDB61705
glutarylcarnitine (C5-DC)	Amino Acid	Lysine Metabolism	44664	LC/MS Pos Early	100001593	2393	276.144	102636-82-8	71464488	21403175		HMDB13130
lysine	Amino Acid	Lysine Metabolism	1301	LC/MS Pos Early	407	2850	147.113	56-87-1	5962	5747	C00047	HMDB00182
N-acetyl-cadaverine	Amino Acid	Lysine Metabolism	43530	LC/MS Pos Early	100002249	2385	145.134	32343-73-0	189087			HMDB02284
N-trimethyl 5-aminovalerate	Amino Acid	Lysine Metabolism	57687	LC/MS Pos Early	100015962	2186	160.133			34236878
N6,N6,N6-trimethyllysine	Amino Acid	Lysine Metabolism	1498	LC/MS Pos Early	189	2825	189.16	23284-33-5	440120	140379	C03793	HMDB01325
N6-acetyllysine	Amino Acid	Lysine Metabolism	36752	LC/MS Neg	100001734	1059	187.109	692-04-6	92832	83801	C02727	HMDB00206
pipecolate	Amino Acid	Lysine Metabolism	1444	LC/MS Pos Early	1025	2200	130.086	4043-87-2	849	826	C00408	HMDB00070
1-arachidonoyl-GPC (20:4n6)	Lipid	Lysophospholipid	33228	LC/MS Pos Late	100001551	1460	544.34			21403155	C05208	HMDB10395
1-arachidonoyl-GPE (20:4n6)	Lipid	Lysophospholipid	35186	LC/MS Pos Late	100001571	1470	502.293		42607465	21403171		HMDB11517
1-arachidonoyl-GPI (20:4)	Lipid	Lysophospholipid	34214	LC/MS Neg	100001654	5482	619.289					HMDB61690
1-cerotoyl-GPC (26:0)	Lipid	Lysophospholipid	61505	LC/MS Pos Late	100015772	1990	636.496			35032836		HMDB29205
1-lignoceroyl-GPC (24:0)	Lipid	Lysophospholipid	49617	LC/MS Pos Late	100002873	1907	608.465	325171-59-3		24766539		HMDB10405
1-linolenoyl-GPC (18:3)	Lipid	Lysophospholipid	45951	LC/MS Pos Late	100005350	1410	518.324					HMDB10388
1-linoleoyl-GPA (18:2)	Lipid	Lysophospholipid	52690	LC/MS Polar	100009082	1441	433.236			24766514		HMDB07856
1-linoleoyl-GPC (18:2)	Lipid	Lysophospholipid	34419	LC/MS Pos Late	100001395	1465	520.34		11988421	10160888	C04100	HMDB10386
1-linoleoyl-GPE (18:2)	Lipid	Lysophospholipid	36600	LC/MS Pos Late	100001570	1482	478.293		52925130	21403170		HMDB11507
1-linoleoyl-GPG (18:2)	Lipid	Lysophospholipid	54885	LC/MS Neg	100009227	5516	507.273
1-linoleoyl-GPI (18:2)	Lipid	Lysophospholipid	36594	LC/MS Neg	100001778	5494	595.289
1-oleoyl-GPC (18:1)	Lipid	Lysophospholipid	48258	LC/MS Pos Late	100001272	1540	522.355	19420-56-5	16081932	17240641		HMDB02815
1-oleoyl-GPE (18:1)	Lipid	Lysophospholipid	35628	LC/MS Pos Late	100001569	1554	480.308	89576-29-4	9547071	7826021		HMDB11506
1-oleoyl-GPG (18:1)	Lipid	Lysophospholipid	45968	LC/MS Neg	100005716	5610	509.288			34999689
1-oleoyl-GPI (18:1)	Lipid	Lysophospholipid	36602	LC/MS Neg	100001777	5599	597.305
1-palmitoleoyl-GPC (16:1)	Lipid	Lysophospholipid	33230	LC/MS Pos Late	100001511	1450	494.324		24779461	21403152		HMDB10383
1-palmitoyl-GPC (16:0)	Lipid	Lysophospholipid	33955	LC/MS Pos Late	100001263	1525	496.34	17364-16-8	86554	78064		HMDB10382
1-palmitoyl-GPE (16:0)	Lipid	Lysophospholipid	35631	LC/MS Pos Late	100001567	1544	454.293	53862-35-4	9547069	7826019		HMDB11503
1-palmitoyl-GPG (16:0)	Lipid	Lysophospholipid	45970	LC/MS Neg	100005717	5570	483.273		3300276	2548639
1-palmitoyl-GPI (16:0)	Lipid	Lysophospholipid	35305	LC/MS Neg	100001655	5564	571.289					HMDB61695
1-stearoyl-GPC (18:0)	Lipid	Lysophospholipid	33961	LC/MS Pos Late	100001271	1606	524.371	19420-57-6	497299	435389		HMDB10384
1-stearoyl-GPE (18:0)	Lipid	Lysophospholipid	42398	LC/MS Pos Late	100001461	1626	482.324	69747-55-3	9547068	7826018		HMDB11130
1-stearoyl-GPG (18:0)	Lipid	Lysophospholipid	34437	LC/MS Neg	100001462	5816	511.304			21403138
1-stearoyl-GPI (18:0)	Lipid	Lysophospholipid	19324	LC/MS Neg	100000656	5794	599.32	796963-93-4		21403067		HMDB61696
2-palmitoyl-GPC (16:0)	Lipid	Lysophospholipid	35253	LC/MS Neg	100001562	6215	570.341		15061532	21403165		HMDB61702
2-stearoyl-GPE (18:0)	Lipid	Lysophospholipid	41220	LC/MS Neg	100003901	6350	480.31			24769218		HMDB11129
1-(1-enyl-oleoyl)-GPE (P-18:1)	Lipid	Lysoplasmalogen	44621	LC/MS Pos Late	100005372	1566	464.314
1-(1-enyl-palmitoyl)-GPC (P-16:0)	Lipid	Lysoplasmalogen	52474	LC/MS Pos Late	100002875	1547	480.345		10917802	9093054		HMDB10407
1-(1-enyl-palmitoyl)-GPE (P-16:0)	Lipid	Lysoplasmalogen	39270	LC/MS Pos Late	100003000	1558	438.298			10471193
1-(1-enyl-stearoyl)-GPE (P-18:0)	Lipid	Lysoplasmalogen	39271	LC/MS Pos Late	100003001	1649	466.329
10-undecenoate (11:1n1)	Lipid	Medium Chain Fatty Acid	32497	LC/MS Neg	100001197	5085.8	183.139	1333-28-4	14891	10771160	C13910	HMDB33724
5-dodecenoate (12:1n7)	Lipid	Medium Chain Fatty Acid	33968	LC/MS Neg	100001232	5224	197.155	2430-94-6	5312378	4471803		HMDB00529
caprate (10:0)	Lipid	Medium Chain Fatty Acid	1642	LC/MS Neg	888	5090.7	171.139	112-37-8	2969	2863	C01571	HMDB00511
caproate (6:0)	Lipid	Medium Chain Fatty Acid	32489	LC/MS Neg	926	2713.7	115.076	142-62-1	8892	8552	C01585	HMDB00535
caprylate (8:0)	Lipid	Medium Chain Fatty Acid	32492	LC/MS Neg	932	4362	143.108	124-07-2	379	370	C06423	HMDB00482
heptanoate (7:0)	Lipid	Medium Chain Fatty Acid	1644	LC/MS Neg	925	3670	129.092	111-14-8	8094	7803	C17714	HMDB00666
laurate (12:0)	Lipid	Medium Chain Fatty Acid	1645	LC/MS Neg	181	5300	199.17	143-07-7	3893	3756	C02679	HMDB00638
alpha-ketobutyrate	Amino Acid	Methionine, Cysteine, SAM and Taurine Metabolism	4968	LC/MS Polar	796	940	101.024	600-18-0	58	2829426	C00109	HMDB00005
cystathionine	Amino Acid	Methionine, Cysteine, SAM and Taurine Metabolism	15705	LC/MS Pos Early	310	2270	223.075	535-34-2	439258	811	C02291	HMDB00099
cysteine	Amino Acid	Methionine, Cysteine, SAM and Taurine Metabolism	1868	LC/MS Pos Early	800	1488	122.027	52-90-4;56-89-3	5862	5653	C00097	HMDB00574
cysteine s-sulfate	Amino Acid	Methionine, Cysteine, SAM and Taurine Metabolism	22176	LC/MS Pos Early	100000808	565	201.984	1637-71-4	115015	102939	C05824	HMDB00731
cysteine sulfinic acid	Amino Acid	Methionine, Cysteine, SAM and Taurine Metabolism	37443	LC/MS Pos Early	100002113	597	154.017	207121-48-0	109	107	C00606	HMDB00996
cystine	Amino Acid	Methionine, Cysteine, SAM and Taurine Metabolism	56	LC/MS Pos Early	279	2000	241.031	56-89-3	67678	575	C00491	HMDB00192
hypotaurine	Amino Acid	Methionine, Cysteine, SAM and Taurine Metabolism	590	LC/MS Pos Early	358	724	110.027	300-84-5	107812	96959	C00519	HMDB00965
methionine	Amino Acid	Methionine, Cysteine, SAM and Taurine Metabolism	1302	LC/MS Pos Early	415	2526	150.058	63-68-3	6137	5907	C00073	HMDB00696
methionine sulfone	Amino Acid	Methionine, Cysteine, SAM and Taurine Metabolism	44878	LC/MS Pos Early	100004635	1250	182.048	820-10-0	69961	63154
methionine sulfoxide	Amino Acid	Methionine, Cysteine, SAM and Taurine Metabolism	18374	LC/MS Pos Early	100000039	1272	166.053	3226-65-1	158980	139840	C02989	HMDB02005
N-acetylmethionine	Amino Acid	Methionine, Cysteine, SAM and Taurine Metabolism	1589	LC/MS Neg	1083	1787	190.054	65-82-7	448580	395338	C02712	HMDB11745
N-acetyltaurine	Amino Acid	Methionine, Cysteine, SAM and Taurine Metabolism	48187	LC/MS Neg	100005466	800	166.018		159864	140553
N-formylmethionine	Amino Acid	Methionine, Cysteine, SAM and Taurine Metabolism	2829	LC/MS Neg	194	1543.8	176.039	4289-98-9	439750	388809	C03145	HMDB01015
S-adenosylhomocysteine (SAH)	Amino Acid	Methionine, Cysteine, SAM and Taurine Metabolism	42382	LC/MS Neg	197	1832.4	383.114	979-92-0	439155	16788012	C00021	HMDB00939
S-methylcysteine	Amino Acid	Methionine, Cysteine, SAM and Taurine Metabolism	39592	LC/MS Neg	100002749	880	134.028	1187-84-4	24417	22826		HMDB02108
S-methylcysteine sulfoxide	Amino Acid	Methionine, Cysteine, SAM and Taurine Metabolism	43378	LC/MS Pos Early	100002927	900	152.038	6853-87-8	82142	74136		HMDB29432
S-methylmethionine	Amino Acid	Methionine, Cysteine, SAM and Taurine Metabolism	38127	LC/MS Pos Early	100002183	2555	164.074	3493-12-07	458	8351775	C05319	HMDB38670
taurine	Amino Acid	Methionine, Cysteine, SAM and Taurine Metabolism	2125	LC/MS Pos Early	512	660	126.022	107-35-7	1123	1091	C00245	HMDB00251
3-hydroxy-3-methylglutarate	Lipid	Mevalonate Metabolism	531	LC/MS Polar	112	2850	161.046	503-49-1	1662	4573695	C03761	HMDB00355
1-arachidonylglycerol (20:4)	Lipid	Monoacylglycerol	34397	LC/MS Neg	100001433	6250	303.233	35474-99-8	5282281	4445452	C13857	HMDB11549
1-docosahexaenoylglycerol (22:6)	Lipid	Monoacylglycerol	35153	LC/MS Neg	100001481	6150	309.222			10477810		HMDB11587
1-linoleoylglycerol (18:2)	Lipid	Monoacylglycerol	27447	LC/MS Neg	100001040	6477	279.233	2277-28-3	5283469	4446589
1-myristoylglycerol (14:0)	Lipid	Monoacylglycerol	35625	LC/MS Neg	100001618	6353.3	227.202	75685-84-6	79050	71382	C01885	HMDB11561
1-oleoylglycerol (18:1)	Lipid	Monoacylglycerol	21184	LC/MS Neg	100000924	6650	281.249	111-03-5	5283468	4446588		HMDB11567
1-palmitoleoylglycerol (16:1)	Lipid	Monoacylglycerol	52431	LC/MS Neg	100008952	6094	253.217					HMDB11565
1-palmitoylglycerol (16:0)	Lipid	Monoacylglycerol	21127	LC/MS Neg	100000827	6550	255.233	542-44-9	14900	14201		HMDB31074
2-linoleoylglycerol (18:2)	Lipid	Monoacylglycerol	32506	LC/MS Neg	100000987	6250	279.233	3443-82-1	5365676	4517636		HMDB11538
1-methylnicotinamide	Cofactors and Vitamins	Nicotinate and Nicotinamide Metabolism	27665	LC/MS Pos Early	55	1940	137.071	1005-24-9	10129985	8305504	C02918	HMDB00699
N1-Methyl-2-pyridone-5-carboxamide	Cofactors and Vitamins	Nicotinate and Nicotinamide Metabolism	40469	LC/MS Neg	100001468	1668	151.051	701-44-0	69698	62899	C05842	HMDB04193
N1-Methyl-4-pyridone-3-carboxamide	Cofactors and Vitamins	Nicotinate and Nicotinamide Metabolism	57584	LC/MS Pos Early	100001469	1260	153.066	769-49-3	440810	389671	C05843	HMDB04194
nicotinamide	Cofactors and Vitamins	Nicotinate and Nicotinamide Metabolism	594	LC/MS Pos Early	432	1942	123.055	98-92-0	936	911	C00153	HMDB01406
nicotinamide riboside	Cofactors and Vitamins	Nicotinate and Nicotinamide Metabolism	33013	LC/MS Pos Early	100001310	2040	255.098	1341-23-7	439924		C03150	HMDB00855
nicotinurate	Cofactors and Vitamins	Nicotinate and Nicotinamide Metabolism	35121	LC/MS Pos Early	100001455	2040	181.061	583-08-4	68499	61774	C05380	HMDB03269
quinolinate	Cofactors and Vitamins	Nicotinate and Nicotinamide Metabolism	1899	LC/MS Pos Early	182	845	168.029	89-00-9	1066	1037	C03722	HMDB00232
trigonelline (N'-methylnicotinate)	Cofactors and Vitamins	Nicotinate and Nicotinamide Metabolism	32401	LC/MS Pos Early	100001092	1388	138.055	535-83-1	5570	5369	C01004	HMDB00875
phosphate	Energy	Oxidative Phosphorylation	42109	LC/MS Pos Early	461	576	98.9842	7664-38-2	1061	1032	C00009	HMDB01429
pantothenate	Cofactors and Vitamins	Pantothenate and CoA Metabolism	1508	LC/MS Neg	1024	1498.7	218.103	137-08-6	6613	6361	C00864	HMDB00210
glucuronide of C10H18O2 (1)	Partially Characterized Molecules	Partially Characterized Molecules	61881	LC/MS Neg	100019990	2728	345.156
glucuronide of C10H18O2 (7)	Partially Characterized Molecules	Partially Characterized Molecules	61887	LC/MS Neg	100020014	3790	345.156
glucuronide of C10H18O2 (8)	Partially Characterized Molecules	Partially Characterized Molecules	61888	LC/MS Neg	100020015	3865	345.156
glucuronide of C8H16O2 (1)	Partially Characterized Molecules	Partially Characterized Molecules	61974	LC/MS Neg	100020002	4125	319.14
glycine conjugate of C10H14O2 (1)	Partially Characterized Molecules	Partially Characterized Molecules	62146	LC/MS Neg	100020254	4335	222.114
N-acetylglucosamine conjugate of C24H40O4 bile acid	Partially Characterized Molecules	Partially Characterized Molecules	61869	LC/MS Neg	100020003	4637	594.365
arabinose	Carbohydrate	Pentose Metabolism	575	LC/MS Polar	828	1804.5	195.051	28697-53-2	66308	59687	C00216	HMDB00646
arabitol/xylitol	Carbohydrate	Pentose Metabolism	48885	LC/MS Polar	100006430	1932.4	151.061		6912		C01904
arabonate/xylonate	Carbohydrate	Pentose Metabolism	48255	LC/MS Polar	100006115	2700	165.04
ribitol	Carbohydrate	Pentose Metabolism	15772	LC/MS Polar	100000406	1789.6	151.061	488-81-3	6912	10254628	C00474	HMDB00508
ribonate	Carbohydrate	Pentose Metabolism	27731	LC/MS Polar	100001007	2425	165.04	5336-08-03	5460677	4574162	C01685	HMDB00867
ribulonate/xylulonate	Carbohydrate	Pentose Metabolism	61858	LC/MS Polar	100019968	2350	165.04
sedoheptulose	Carbohydrate	Pentose Metabolism	53237	LC/MS Polar	100002619	2255	209.067	3019-74-7	5459879	4573620		HMDB03219
xylose	Carbohydrate	Pentose Metabolism	15581	LC/MS Polar	826	1727	195.051	609-06-3	135191	85957	C00181	HMDB00098
4-hydroxyphenylacetate	Amino Acid	Phenylalanine Metabolism	541	LC/MS Neg	144	1361	151.04	156-38-7	127	3881560	C00642	HMDB00020
N-acetylphenylalanine	Amino Acid	Phenylalanine Metabolism	33950	LC/MS Neg	100001256	2597	206.082	2018-61-3	74839	67404	C03519	HMDB00512
phenylacetate	Amino Acid	Phenylalanine Metabolism	57745	LC/MS Neg	100000011	2150	91.0554	103-82-2	999	10181341	C07086	HMDB00209
phenylalanine	Amino Acid	Phenylalanine Metabolism	64	LC/MS Pos Early	460	2878	166.086	63-91-2	6140	5910	C00079	HMDB00159
phenyllactate (PLA)	Amino Acid	Phenylalanine Metabolism	22130	LC/MS Neg	100000774	2208	165.056	828-01-3	3848	3715	C05607	HMDB00779
phenylpyruvate	Amino Acid	Phenylalanine Metabolism	566	LC/MS Polar	241	845	163.04	156-06-9	997	972	C00166	HMDB00205
1,2-dilinoleoyl-GPC (18:2/18:2)	Lipid	Phosphatidylcholine (PC)	52603	LC/MS Pos Late	100008903	2006	782.569	998-06-1	5288075	4450312		HMDB08138
1,2-dipalmitoyl-GPC (16:0/16:0)	Lipid	Phosphatidylcholine (PC)	19130	LC/MS Pos Late	100000657	2365	734.569	63-89-8	452110	398235		HMDB00564
1-linoleoyl-2-arachidonoyl-GPC (18:2/20:4n6)	Lipid	Phosphatidylcholine (PC)	52710	LC/MS Pos Late	100009131	1969	806.569			24766809		HMDB08147
1-linoleoyl-2-linolenoyl-GPC (18:2/18:3)	Lipid	Phosphatidylcholine (PC)	53176	LC/MS Pos Late	100009343	1939	780.554			24766802		HMDB08141
1-myristoyl-2-arachidonoyl-GPC (14:0/20:4)	Lipid	Phosphatidylcholine (PC)	53195	LC/MS Pos Late	100009139	1914	754.538			24766559		HMDB07883
1-myristoyl-2-palmitoyl-GPC (14:0/16:0)	Lipid	Phosphatidylcholine (PC)	19258	LC/MS Pos Late	100000672	2147	706.538	69525-80-0	129657	114798		HMDB07869
1-oleoyl-2-docosahexaenoyl-GPC (18:1/22:6)	Lipid	Phosphatidylcholine (PC)	52697	LC/MS Pos Late	100009130	2011	832.585			24766785		HMDB08123
1-palmitoleoyl-2-linolenoyl-GPC (16:1/18:3)	Lipid	Phosphatidylcholine (PC)	53180	LC/MS Pos Late	100009345	1850	754.538			24766677		HMDB08008
1-palmitoleoyl-2-linoleoyl-GPC (16:1/18:2)	Lipid	Phosphatidylcholine (PC)	52683	LC/MS Pos Late	100009075	2003	756.554			24766675		HMDB08006
1-palmitoyl-2-arachidonoyl-GPC (16:0/20:4n6)	Lipid	Phosphatidylcholine (PC)	52462	LC/MS Pos Late	100008914	2091	782.569	35418-58-7	10747814	8923140		HMDB07982
1-palmitoyl-2-docosahexaenoyl-GPC (16:0/22:6)	Lipid	Phosphatidylcholine (PC)	52610	LC/MS Pos Late	100008915	2023	806.569	59403-54-2	6441886	4946007		HMDB07991
1-palmitoyl-2-gamma-linolenoyl-GPC (16:0/18:3n6)	Lipid	Phosphatidylcholine (PC)	54812	LC/MS Pos Late	100009154	2034	756.554			24766645		HMDB07974
1-palmitoyl-2-linoleoyl-GPC (16:0/18:2)	Lipid	Phosphatidylcholine (PC)	42446	LC/MS Pos Late	1537	2160	758.569	40811-94-7	5287971	4450224		HMDB07973
1-palmitoyl-2-oleoyl-GPC (16:0/18:1)	Lipid	Phosphatidylcholine (PC)	52461	LC/MS Pos Late	1539	2358	760.585	26853-31-6;26853-31-6	6436017	4940699		HMDB07972
1-palmitoyl-2-palmitoleoyl-GPC (16:0/16:1)	Lipid	Phosphatidylcholine (PC)	52470	LC/MS Pos Late	100008984	2160	732.554					HMDB07969
1-palmitoyl-2-stearoyl-GPC (16:0/18:0)	Lipid	Phosphatidylcholine (PC)	52616	LC/MS Pos Late	100008921	2653	762.601	59403-51-9		24766643		HMDB07970
1-stearoyl-2-arachidonoyl-GPC (18:0/20:4)	Lipid	Phosphatidylcholine (PC)	42450	LC/MS Pos Late	100001869	2300	810.601	35418-59-8	16219824	17347139		HMDB08048
1-stearoyl-2-docosahexaenoyl-GPC (18:0/22:6)	Lipid	Phosphatidylcholine (PC)	52611	LC/MS Pos Late	100008916	2197	834.601	59403-52-0				HMDB08057
1-stearoyl-2-linoleoyl-GPC (18:0/18:2)	Lipid	Phosphatidylcholine (PC)	52452	LC/MS Pos Late	100008980	2380	786.601					HMDB08039
1-stearoyl-2-oleoyl-GPC (18:0/18:1)	Lipid	Phosphatidylcholine (PC)	52438	LC/MS Pos Late	100008904	2644	788.616	56421-10-4		24766704		HMDB08038
1,2-dilinoleoyl-GPE (18:2/18:2)	Lipid	Phosphatidylethanolamine (PE)	53174	LC/MS Pos Late	100009217	2083	740.522		9546812	7825762		HMDB09093
1,2-dipalmitoyl-GPE (16:0/16:0)	Lipid	Phosphatidylethanolamine (PE)	57341	LC/MS Pos Late	100009204	2498	692.522		445468	393103		HMDB08923
1-oleoyl-2-arachidonoyl-GPE (18:1/20:4)	Lipid	Phosphatidylethanolamine (PE)	55041	LC/MS Pos Late	100009219	2200	766.538			24768534		HMDB09069
1-oleoyl-2-docosahexaenoyl-GPE (18:1/22:6)	Lipid	Phosphatidylethanolamine (PE)	53209	LC/MS Pos Late	100009220	2119	790.538			24768542
1-oleoyl-2-linoleoyl-GPE (18:1/18:2)	Lipid	Phosphatidylethanolamine (PE)	52687	LC/MS Pos Late	100009078	2270	742.538		9546753	7825703		HMDB05349
1-palmitoyl-2-arachidonoyl-GPE (16:0/20:4)	Lipid	Phosphatidylethanolamine (PE)	52464	LC/MS Pos Late	100008990	2198	740.522		9546800	7825750		HMDB05323
1-palmitoyl-2-docosahexaenoyl-GPE (16:0/22:6)	Lipid	Phosphatidylethanolamine (PE)	52465	LC/MS Pos Late	100008991	2119	764.522		9546799	7825749		HMDB05324
1-palmitoyl-2-linoleoyl-GPE (16:0/18:2)	Lipid	Phosphatidylethanolamine (PE)	42449	LC/MS Pos Late	100001870	2275	716.522		9546747	7825697		HMDB05322
1-palmitoyl-2-oleoyl-GPE (16:0/18:1)	Lipid	Phosphatidylethanolamine (PE)	19263	LC/MS Pos Late	1526	2509	718.538	26662-94-2	5283496	4446615		HMDB05320
1-palmitoyl-2-stearoyl-GPE (16:0/18:0)	Lipid	Phosphatidylethanolamine (PE)	57388	LC/MS Pos Late	100009205	2850	720.554		5326793	4484107		HMDB08925
1-stearoyl-2-arachidonoyl-GPE (18:0/20:4)	Lipid	Phosphatidylethanolamine (PE)	52447	LC/MS Pos Late	100008977	2424	768.554		5289133	4451158		HMDB09003
1-stearoyl-2-docosahexaenoyl-GPE (18:0/22:6)	Lipid	Phosphatidylethanolamine (PE)	52466	LC/MS Pos Late	100008992	2317	792.554		9546798	7825748		HMDB05334
1-stearoyl-2-linoleoyl-GPE (18:0/18:2)	Lipid	Phosphatidylethanolamine (PE)	52446	LC/MS Pos Late	100008976	2522	744.554		9546749	7825699		HMDB08994
1-stearoyl-2-oleoyl-GPE (18:0/18:1)	Lipid	Phosphatidylethanolamine (PE)	42448	LC/MS Pos Late	100001856	2858	746.569					HMDB08993
1-palmitoyl-2-arachidonoyl-GPI (16:0/20:4)	Lipid	Phosphatidylinositol (PI)	52467	LC/MS Pos Late	100008993	2567	876.56			24767674		HMDB09789
1-palmitoyl-2-linoleoyl-GPI (16:0/18:2)	Lipid	Phosphatidylinositol (PI)	52450	LC/MS Pos Late	1528	2730	852.56			21403024		HMDB09784
1-palmitoyl-2-oleoyl-GPI (16:0/18:1)	Lipid	Phosphatidylinositol (PI)	52669	LC/MS Pos Late	100009066	3140	854.575			24767668		HMDB09783
1-stearoyl-2-arachidonoyl-GPI (18:0/20:4)	Lipid	Phosphatidylinositol (PI)	52449	LC/MS Pos Late	100000616	3000	904.591	383907-33-3		21403055		HMDB09815
1-stearoyl-2-linoleoyl-GPI (18:0/18:2)	Lipid	Phosphatidylinositol (PI)	52468	LC/MS Pos Late	100008994	3185	880.591			24767694		HMDB09809
1-stearoyl-2-oleoyl-GPI (18:0/18:1)	Lipid	Phosphatidylinositol (PI)	52726	LC/MS Pos Late	100009181	3711	882.607
1-stearoyl-2-oleoyl-GPS (18:0/18:1)	Lipid	Phosphatidylserine (PS)	19265	LC/MS Pos Late	100000639	3000	790.559		9547087	7826037		HMDB10163
choline	Lipid	Phospholipid Metabolism	15506	LC/MS Pos Early	1256	1961	104.107	67-48-1	305	149278	C00114	HMDB00097
choline phosphate	Lipid	Phospholipid Metabolism	34396	LC/MS Pos Early	267	700	184.073	72556-74-2	1014	119298	C00588	HMDB01565
glycerophosphoethanolamine	Lipid	Phospholipid Metabolism	37455	LC/MS Pos Early	100001620	659	216.063	33049-08-0	123874	110410	C01233	HMDB00114
glycerophosphoinositol	Lipid	Phospholipid Metabolism	47155	LC/MS Polar	100001621	3850	333.059	16824-65-0	167572
glycerophosphorylcholine (GPC)	Lipid	Phospholipid Metabolism	15990	LC/MS Pos Early	100000269	672	258.11	28319-77-9	71920	571409	C00670	HMDB00086
phosphoethanolamine	Lipid	Phospholipid Metabolism	1600	LC/MS Pos Early	1026	700	142.026	1071-23-4	1015	990	C00346	HMDB00224
trimethylamine N-oxide	Lipid	Phospholipid Metabolism	40406	LC/MS Pos Early	100003397	2100	76.0757	1184-78-7	1145	1113	C01104	HMDB00925
1-(1-enyl-palmitoyl)-2-arachidonoyl-GPC (P-16:0/20:4)	Lipid	Plasmalogen	52689	LC/MS Pos Late	100009014	2154	766.575			24767495		HMDB11220
1-(1-enyl-palmitoyl)-2-arachidonoyl-GPE (P-16:0/20:4)	Lipid	Plasmalogen	52673	LC/MS Pos Late	100009002	2270	724.528			24769238		HMDB11352
1-(1-enyl-palmitoyl)-2-linoleoyl-GPC (P-16:0/18:2)	Lipid	Plasmalogen	52682	LC/MS Pos Late	100009009	2226	742.575			24767486		HMDB11211
1-(1-enyl-palmitoyl)-2-linoleoyl-GPE (P-16:0/18:2)	Lipid	Plasmalogen	52677	LC/MS Pos Late	100009069	2351	700.528			24769229		HMDB11343
1-(1-enyl-palmitoyl)-2-oleoyl-GPC (P-16:0/18:1)	Lipid	Plasmalogen	52478	LC/MS Pos Late	100009007	2443	744.59
1-(1-enyl-palmitoyl)-2-oleoyl-GPE (P-16:0/18:1)	Lipid	Plasmalogen	52477	LC/MS Pos Late	100009005	2600	702.543			24769228		HMDB11342
1-(1-enyl-palmitoyl)-2-palmitoleoyl-GPC (P-16:0/16:1)	Lipid	Plasmalogen	52713	LC/MS Pos Late	100009160	2218	716.559			24767482		HMDB11207
1-(1-enyl-palmitoyl)-2-palmitoyl-GPC (P-16:0/16:0)	Lipid	Plasmalogen	52716	LC/MS Pos Late	100009162	2454	718.575		11146967	9322076		HMDB11206
1-(1-enyl-stearoyl)-2-arachidonoyl-GPE (P-18:0/20:4)	Lipid	Plasmalogen	52475	LC/MS Pos Late	100008999	2511	752.559		9547058	7826008		HMDB05779
1-(1-enyl-stearoyl)-2-linoleoyl-GPE (P-18:0/18:2)	Lipid	Plasmalogen	52748	LC/MS Pos Late	100009225	2633	728.559			24769261		HMDB11376
1-(1-enyl-stearoyl)-2-oleoyl-GPE (P-18:0/18:1)	Lipid	Plasmalogen	52614	LC/MS Pos Late	100008919	2950	730.575	144371-68-6		24769260		HMDB11375
4-acetamidobutanoate	Amino Acid	Polyamine Metabolism	1558	LC/MS Pos Early	1113	1350	146.081	3025-96-5	18189	17180	C02946	HMDB03681
5-methylthioadenosine (MTA)	Amino Acid	Polyamine Metabolism	1419	LC/MS Pos Early	212	2752	298.097	2457-80-9	439176	388321	C00170	HMDB01173
acisoga	Amino Acid	Polyamine Metabolism	43258	LC/MS Neg	100004541	2297	183.114	106692-36-8	129397	114601
N('1)-acetylspermidine	Amino Acid	Polyamine Metabolism	57689	LC/MS Pos Early	187	3075	188.176	14278-49-0	496	482	C00612	HMDB01276
N-acetyl-isoputreanine	Amino Acid	Polyamine Metabolism	62309	LC/MS Pos Early	100020487	2305	203.139
N-acetylputrescine	Amino Acid	Polyamine Metabolism	37496	LC/MS Pos Early	192	2230	131.118	18233-70-0	122356	109095	C02714	HMDB02064
spermidine	Amino Acid	Polyamine Metabolism	485	LC/MS Pos Early	50	3355	146.165	124-20-9	1102	1071	C00315	HMDB01257
adrenate (22:4n6)	Lipid	Polyunsaturated Fatty Acid (n3 and n6)	32980	LC/MS Neg	100001193	5678	331.264	2091-25-0	5497181	4445971	C16527	HMDB02226
arachidonate (20:4n6)	Lipid	Polyunsaturated Fatty Acid (n3 and n6)	1110	LC/MS Neg	229	5535	303.233	506-32-1	444899	392692	C00219	HMDB01043
dihomo-linoleate (20:2n6)	Lipid	Polyunsaturated Fatty Acid (n3 and n6)	17805	LC/MS Neg	1231	5730	307.264	2091-39-6	6439848	4944228	C16525	HMDB05060
dihomo-linolenate (20:3n3 or n6)	Lipid	Polyunsaturated Fatty Acid (n3 and n6)	35718	LC/MS Neg	100001739	5596	305.249	17046-59-2	5280581	4471954	C03242	HMDB02925
docosadienoate (22:2n6)	Lipid	Polyunsaturated Fatty Acid (n3 and n6)	32415	LC/MS Neg	100001182	6034	335.296	7370-49-2	5282807	4445934	C16533	HMDB61714
docosahexaenoate (DHA; 22:6n3)	Lipid	Polyunsaturated Fatty Acid (n3 and n6)	44675	LC/MS Neg	100000665	5525	327.233	6217-54-5	445580	393183	C06429	HMDB02183
docosapentaenoate (n3 DPA; 22:5n3)	Lipid	Polyunsaturated Fatty Acid (n3 and n6)	32504	LC/MS Neg	100001181	5571	329.249	2234-74-4	6441454		C16513	HMDB06528
docosapentaenoate (n6 DPA; 22:5n6)	Lipid	Polyunsaturated Fatty Acid (n3 and n6)	37478	LC/MS Neg	100001580	5624.5	329.249	25182-74-5	6441454	4945614	C16513	HMDB01976
docosatrienoate (22:3n3)	Lipid	Polyunsaturated Fatty Acid (n3 and n6)	32417	LC/MS Neg	100001195	5823	333.28	59708-86-0	5312556	4471981	C16534	HMDB02823
docosatrienoate (22:3n6)	Lipid	Polyunsaturated Fatty Acid (n3 and n6)	57467	LC/MS Neg	100015762	5850	333.28
eicosapentaenoate (EPA; 20:5n3)	Lipid	Polyunsaturated Fatty Acid (n3 and n6)	18467	LC/MS Neg	2050	5450	301.217	10-2005-9;10417-94-4	446284	393682	C06428	HMDB01999
hexadecadienoate (16:2n6)	Lipid	Polyunsaturated Fatty Acid (n3 and n6)	57652	LC/MS Neg	100009394	5398	251.202	28290-73-5		13628094		HMDB00477
linoleate (18:2n6)	Lipid	Polyunsaturated Fatty Acid (n3 and n6)	1105	LC/MS Neg	180	5535	279.233	60-33-3	5280450	4444105	C01595	HMDB00673
linolenate [alpha or gamma; (18:3n3 or 6)]	Lipid	Polyunsaturated Fatty Acid (n3 and n6)	34035	LC/MS Neg	100001337	5450	277.217		5280934	4444437	C06426	HMDB03073
mead acid (20:3n9)	Lipid	Polyunsaturated Fatty Acid (n3 and n6)	35174	LC/MS Neg	100001472	5650	305.249	20590-32-3	5312531	4471956		HMDB10378
stearidonate (18:4n3)	Lipid	Polyunsaturated Fatty Acid (n3 and n6)	33969	LC/MS Neg	100001229	5395	275.202	111174-40-4	5312508	4471933	C16300	HMDB06547
17alpha-hydroxypregnanolone glucuronide	Lipid	Pregnenolone Steroids	47403	LC/MS Neg	100005418	5071.9	509.276
17alpha-hydroxypregnenolone 3-sulfate	Lipid	Pregnenolone Steroids	37482	LC/MS Neg	100002128	4800	411.185	28901-70-4	152971	134824		HMDB00416
21-hydroxypregnenolone disulfate	Lipid	Pregnenolone Steroids	46115	LC/MS Neg	100001999	3935	245.067	1164-98-3	134595	118625
pregnenediol disulfate (C21H34O8S2)	Lipid	Pregnenolone Steroids	32562	LC/MS Neg	100001993	3868	238.077
pregnenediol sulfate (C21H34O5S)	Lipid	Pregnenolone Steroids	32619	LC/MS Neg	100002067	5000	397.205	1247-64-9		13465233
pregnenolone sulfate	Lipid	Pregnenolone Steroids	38170	LC/MS Neg	100002129	5100	395.19	1247-64-9	105074	94802		HMDB00774
chenodeoxycholate	Lipid	Primary Bile Acid Metabolism	1563	LC/MS Neg	1123	5264	391.285	474-24-9;474-25-9	10133		C02528	HMDB00518
cholate	Lipid	Primary Bile Acid Metabolism	22842	LC/MS Neg	136	5165	407.28	81-25-4	221493		C00695	HMDB00619
glyco-beta-muricholate	Lipid	Primary Bile Acid Metabolism	62066	LC/MS Neg	100020214	4762	464.302
glycochenodeoxycholate	Lipid	Primary Bile Acid Metabolism	32346	LC/MS Neg	1628	5236.1	448.307	16564-43-5	12544		C05466	HMDB00637
glycochenodeoxycholate glucuronide (1)	Lipid	Primary Bile Acid Metabolism	52983	LC/MS Neg	100009264	4806	311.666
glycochenodeoxycholate sulfate	Lipid	Primary Bile Acid Metabolism	52974	LC/MS Neg	100006641	4820	263.628
glycocholate	Lipid	Primary Bile Acid Metabolism	18476	LC/MS Neg	342	5163	464.302	475-31-0;863-57-0	10140	9734	C01921	HMDB00138
glycocholate sulfate	Lipid	Primary Bile Acid Metabolism	52967	LC/MS Neg	100006639	4560	271.626
tauro-beta-muricholate	Lipid	Primary Bile Acid Metabolism	33983	LC/MS Neg	100001250	4774	514.284	25696-60-0	168408	147312		HMDB00932
taurochenodeoxycholate	Lipid	Primary Bile Acid Metabolism	18494	LC/MS Neg	1629	5250	498.289	6009-98-9	387316	343282	C05465	HMDB00951
taurocholate	Lipid	Primary Bile Acid Metabolism	18497	LC/MS Neg	1648	5150	514.284	145-42-6	6675		C05122	HMDB00036
5alpha-pregnan-3beta,20alpha-diol disulfate	Lipid	Progestin Steroids	37198	LC/MS Neg	100001988	3962	239.085
5alpha-pregnan-3beta,20alpha-diol monosulfate (2)	Lipid	Progestin Steroids	37200	LC/MS Neg	100002014	5060	399.221
5alpha-pregnan-3beta,20beta-diol monosulfate (1)	Lipid	Progestin Steroids	37196	LC/MS Neg	100002009	5180	399.221
5alpha-pregnan-diol disulfate	Lipid	Progestin Steroids	46172	LC/MS Neg	100002015	4310	239.085		5127902	4302261
pregnanediol-3-glucuronide	Lipid	Progestin Steroids	40708	LC/MS Neg	100003470	5145	495.296	1852-49-9	123796	110346		HMDB10318
allantoin	Nucleotide	Purine Metabolism, (Hypo)Xanthine/Inosine containing	1107	LC/MS Polar	1002	1672	157.037	97-59-6	204	199	C02350	HMDB00462
hypoxanthine	Nucleotide	Purine Metabolism, (Hypo)Xanthine/Inosine containing	3127	LC/MS Neg	171	1291.2	135.031	68-94-0	790	768	C00262	HMDB00157
inosine	Nucleotide	Purine Metabolism, (Hypo)Xanthine/Inosine containing	1123	LC/MS Neg	361	1602.1	267.073	58-63-9	6021	21241953	C00294	HMDB00195
N1-methylinosine	Nucleotide	Purine Metabolism, (Hypo)Xanthine/Inosine containing	48351	LC/MS Pos Early	100001409	1430	283.104	20245-33-4	65095	513976		HMDB02721
urate	Nucleotide	Purine Metabolism, (Hypo)Xanthine/Inosine containing	1604	LC/MS Neg	1134	757.1	167.021	69-93-2;120K5305	1175		C00366	HMDB00289
xanthine	Nucleotide	Purine Metabolism, (Hypo)Xanthine/Inosine containing	3147	LC/MS Polar	1004	2023	151.026	69-89-6	1188	1151	C00385	HMDB00292
xanthosine	Nucleotide	Purine Metabolism, (Hypo)Xanthine/Inosine containing	15136	LC/MS Neg	100000299	1075	283.068	146-80-5	64959	58484	C01762	HMDB00299
adenine	Nucleotide	Purine Metabolism, Adenine containing	554	LC/MS Pos Early	880	2221	136.062	73-24-5	190	185	C00147	HMDB00034
adenosine	Nucleotide	Purine Metabolism, Adenine containing	555	LC/MS Pos Early	798	2169	268.104	58-61-7	60961	54923	C00212	HMDB00050
adenosine 5'-monophosphate (AMP)	Nucleotide	Purine Metabolism, Adenine containing	32342	LC/MS Pos Early	209	1013	348.07	149022-20-8	6083	10239183	C00020	HMDB00045
N1-methyladenosine	Nucleotide	Purine Metabolism, Adenine containing	15650	LC/MS Pos Early	1242	2120	282.12	15763-06-1	27476	4573813	C02494	HMDB03331
N6-carbamoylthreonyladenosine	Nucleotide	Purine Metabolism, Adenine containing	35157	LC/MS Neg	100001415	2164	411.127	24719-82-2	161466	141829		HMDB41623
N6-methyladenosine	Nucleotide	Purine Metabolism, Adenine containing	37114	LC/MS Pos Early	213	2264	282.12	1867-73-8	1869	92307		HMDB04044
7-methylguanine	Nucleotide	Purine Metabolism, Guanine containing	35114	LC/MS Pos Early	100001456	2175	166.072	578-76-7	11361	10883	C02242	HMDB00897
N2,N2-dimethylguanosine	Nucleotide	Purine Metabolism, Guanine containing	35137	LC/MS Pos Early	100001412	2210	312.13	2140-67-2	92919	83878		HMDB04824
2'-O-methylcytidine	Nucleotide	Pyrimidine Metabolism, Cytidine containing	57554	LC/MS Pos Early	100010895	2411	258.108	2140-72-9	150971	133067
3-methylcytidine	Nucleotide	Pyrimidine Metabolism, Cytidine containing	35132	LC/MS Pos Early	100001466	2176	258.108	21028-20-6	159649	9164190
cytidine	Nucleotide	Pyrimidine Metabolism, Cytidine containing	514	LC/MS Neg	827	1325	242.078	65-46-3	6175	5940	C00475	HMDB00089
cytosine	Nucleotide	Pyrimidine Metabolism, Cytidine containing	573	LC/MS Pos Early	881	2060	112.051	71-30-7	597	577	C00380	HMDB00630
N4-acetylcytidine	Nucleotide	Pyrimidine Metabolism, Cytidine containing	35130	LC/MS Pos Early	100001413	1580	286.103	3768-18-1	107461	96702		HMDB05923
dihydroorotate	Nucleotide	Pyrimidine Metabolism, Orotate containing	601	LC/MS Polar	923	1910	157.025	155-54-4	648	628	C00337	HMDB03349
orotate	Nucleotide	Pyrimidine Metabolism, Orotate containing	1505	LC/MS Polar	445	1638.1	155.01	50887-69-9	967	942	C00295	HMDB00226
orotidine	Nucleotide	Pyrimidine Metabolism, Orotate containing	35172	LC/MS Polar	100001416	2250	287.052	314-50-1	92751	83729		HMDB00788
3-aminoisobutyrate	Nucleotide	Pyrimidine Metabolism, Thymine containing	1566	LC/MS Pos Early	1114	2190	104.071	10569-72-9;214139-20-5	64956	58481	C05145	HMDB03911
5,6-dihydrothymine	Nucleotide	Pyrimidine Metabolism, Thymine containing	1418	LC/MS Pos Early	158	1280	129.066	696-04-8	93556	84456	C00906	HMDB00079
2'-deoxyuridine	Nucleotide	Pyrimidine Metabolism, Uracil containing	52602	LC/MS Neg	536	1586	227.067	951-78-0	13712	13118	C00526	HMDB00012
2'-O-methyluridine	Nucleotide	Pyrimidine Metabolism, Uracil containing	57655	LC/MS Neg	100010896	1831	257.078	2140-76-3	102212	92343
3-ureidopropionate	Nucleotide	Pyrimidine Metabolism, Uracil containing	3155	LC/MS Pos Early	1053	875	133.061	462-88-4	111	109	C02642	HMDB00026
5,6-dihydrouridine	Nucleotide	Pyrimidine Metabolism, Uracil containing	61833	LC/MS Neg	100001425	1119	245.078	5627-05-04	94312	85115
5-methyluridine (ribothymidine)	Nucleotide	Pyrimidine Metabolism, Uracil containing	35136	LC/MS Neg	100001446	1778.1	257.078	1463-10-1	445408	393058		HMDB00884
beta-alanine	Nucleotide	Pyrimidine Metabolism, Uracil containing	55	LC/MS Pos Early	244	1905	90.055	56-41-7;107-95-9	239	234	C00099	HMDB00056
N-acetyl-beta-alanine	Nucleotide	Pyrimidine Metabolism, Uracil containing	37432	LC/MS Neg	100002102	773	130.051	3025-95-4	76406	68881	C01073
pseudouridine	Nucleotide	Pyrimidine Metabolism, Uracil containing	33442	LC/MS Neg	821	1100	243.062	1445-07-4	15047	21403010	C02067	HMDB00767
uridine	Nucleotide	Pyrimidine Metabolism, Uracil containing	606	LC/MS Neg	535	1457.6	243.062	58-96-8	6029	5807	C00299	HMDB00296
flavin adenine dinucleotide (FAD)	Cofactors and Vitamins	Riboflavin Metabolism	2134	LC/MS Neg	327	2425	784.15	146-14-5;84366-81-4	643975	559059	C00016	HMDB01248
7-ketodeoxycholate	Lipid	Secondary Bile Acid Metabolism	31904	LC/MS Neg	100001063	4821	405.265	911-40-0	188292	163659		HMDB00391
deoxycholate	Lipid	Secondary Bile Acid Metabolism	1114	LC/MS Neg	302	5294	391.285	83-44-3	222528	389318	C04483	HMDB00626
glycocholenate sulfate	Lipid	Secondary Bile Acid Metabolism	32599	LC/MS Neg	100001989	4750	254.623
glycodeoxycholate	Lipid	Secondary Bile Acid Metabolism	18477	LC/MS Neg	100000436	5281	448.307	360-65-6	3035026		C05464	HMDB00631
glycodeoxycholate sulfate	Lipid	Secondary Bile Acid Metabolism	52975	LC/MS Neg	100006642	4875	263.628
glycohyocholate	Lipid	Secondary Bile Acid Metabolism	42574	LC/MS Neg	100004083	5020	464.302
glycolithocholate	Lipid	Secondary Bile Acid Metabolism	31912	LC/MS Neg	100001064	5357.1	432.312	474-74-8	115245	103116	C15557	HMDB00698
glycolithocholate sulfate	Lipid	Secondary Bile Acid Metabolism	32620	LC/MS Neg	100001657	5011	255.631	15324-64-8	72222	65188	C11301	HMDB02639
glycoursodeoxycholate	Lipid	Secondary Bile Acid Metabolism	39379	LC/MS Neg	100002911	5033	448.307	64480-66-6	12310288	19973534		HMDB00708
hyocholate	Lipid	Secondary Bile Acid Metabolism	34093	LC/MS Neg	100001279	5046	407.28	547-75-1	92805	21403098	C17649	HMDB00760
isoursodeoxycholate	Lipid	Secondary Bile Acid Metabolism	57577	LC/MS Neg	100002488	4809	391.285	78919-26-3	127601	113205	C17662	HMDB00686
taurocholenate sulfate	Lipid	Secondary Bile Acid Metabolism	32807	LC/MS Neg	100001990	4750	279.614
taurodeoxycholate	Lipid	Secondary Bile Acid Metabolism	12261	LC/MS Neg	1668	5257.4	498.289	207737-97-1	2733768	2015539	C05463	HMDB00896
taurohyocholate	Lipid	Secondary Bile Acid Metabolism	42603	LC/MS Neg	100004084	5000	514.284
taurolithocholate 3-sulfate	Lipid	Secondary Bile Acid Metabolism	36850	LC/MS Neg	100001658	5027	280.622	64936-83-0	440071	389078	C03642	HMDB02580
tauroursodeoxycholate	Lipid	Secondary Bile Acid Metabolism	39378	LC/MS Neg	100002912	5025	498.289	14605-22-2	9848818	24539842		HMDB00874
ursodeoxycholate	Lipid	Secondary Bile Acid Metabolism	1605	LC/MS Neg	1135	5055	391.285	128-13-2	31401	29131	C07880	HMDB00946
ursodeoxycholate sulfate (1)	Lipid	Secondary Bile Acid Metabolism	52970	LC/MS Neg	100009261	4328	235.117
valerate (5:0)	Lipid	Short Chain Fatty Acid	33443	LC/MS Neg	1136	1718	101.061	109-52-4	7991	7701	C00803	HMDB00892
behenoyl dihydrosphingomyelin (d18:0/22:0)	Lipid	Sphingolipid Metabolism	57331	LC/MS Pos Late	100009026	3150	789.684			24846880		HMDB12091
behenoyl sphingomyelin (d18:1/22:0)	Lipid	Sphingolipid Metabolism	48492	LC/MS Pos Late	100006294	3083	787.669			24846873		HMDB12103
hexadecasphingosine (d16:1)	Lipid	Sphingolipid Metabolism	57428	LC/MS Pos Late	100015723	1289	272.258			28533427
lactosyl-N-behenoyl-sphingosine (d18:1/22:0)	Lipid	Sphingolipid Metabolism	57422	LC/MS Pos Late	100015623	3842	946.719			24846893
lignoceroyl sphingomyelin (d18:1/24:0)	Lipid	Sphingolipid Metabolism	57330	LC/MS Pos Late	100006298	3437	815.7	60037-60-7		24846875
myristoyl dihydrosphingomyelin (d18:0/14:0)	Lipid	Sphingolipid Metabolism	57365	LC/MS Pos Late	100009038	2060	677.559			24846886		HMDB12085
N-behenoyl-sphingadienine (d18:2/22:0)	Lipid	Sphingolipid Metabolism	57372	LC/MS Pos Late	100015624	3911	620.598
N-nervonoyl-hexadecasphingosine (d16:1/24:1)	Lipid	Sphingolipid Metabolism	57435	LC/MS Pos Late	100015725	3850	620.598
N-palmitoyl-heptadecasphingosine (d17:1/16:0)	Lipid	Sphingolipid Metabolism	57430	LC/MS Pos Late	100015731	2645	524.504
N-palmitoyl-sphingadienine (d18:2/16:0)	Lipid	Sphingolipid Metabolism	57416	LC/MS Pos Late	100015609	2490	536.504
N-palmitoyl-sphinganine (d18:0/16:0)	Lipid	Sphingolipid Metabolism	52604	LC/MS Pos Late	100009028	3090	540.535	5966-29-0	5283572	4446685		HMDB11760
N-stearoyl-sphinganine (d18:0/18:0)	Lipid	Sphingolipid Metabolism	1759	LC/MS Pos Late	922	3526	568.566	2304-80-5	5283573	4446686
palmitoyl dihydrosphingomyelin (d18:0/16:0)	Lipid	Sphingolipid Metabolism	52434	LC/MS Pos Late	100008954	2290	705.591		9939965	8115586
palmitoyl sphingomyelin (d18:1/16:0)	Lipid	Sphingolipid Metabolism	37506	LC/MS Pos Late	100002107	2168	703.575	6254-89-3	9939941	8115562
sphingadienine	Lipid	Sphingolipid Metabolism	57426	LC/MS Pos Late	100015643	1350	298.274	25696-03-1	6449795	4952479
sphinganine	Lipid	Sphingolipid Metabolism	17769	LC/MS Pos Late	313	1413	302.305	3102-56-5	3126	3014	C00836	HMDB00269
sphinganine-1-phosphate	Lipid	Sphingolipid Metabolism	52605	LC/MS Pos Late	100001876	1431	382.272	19794-97-9	520	505		HMDB01383
sphingomyelin (d17:1/14:0, d16:1/15:0)	Lipid	Sphingolipid Metabolism	62152	LC/MS Pos Late	100020276	1950	661.528
sphingomyelin (d17:1/16:0, d18:1/15:0, d16:1/17:0)	Lipid	Sphingolipid Metabolism	52433	LC/MS Pos Late	100006314	2082	689.559	121999-58-4		28532779
sphingomyelin (d17:2/16:0, d18:2/15:0)	Lipid	Sphingolipid Metabolism	57483	LC/MS Pos Late	100015793	1837	687.544
sphingomyelin (d18:0/18:0, d19:0/17:0)	Lipid	Sphingolipid Metabolism	57473	LC/MS Pos Late	100009027	2362	733.622			24846878		HMDB12087
sphingomyelin (d18:0/20:0, d16:0/22:0)	Lipid	Sphingolipid Metabolism	57476	LC/MS Pos Late	100015786	2600	761.653
sphingomyelin (d18:1/14:0, d16:1/16:0)	Lipid	Sphingolipid Metabolism	42463	LC/MS Pos Late	100004328	1998	675.544		11433862	9608732		HMDB12097
sphingomyelin (d18:1/17:0, d17:1/18:0, d19:1/16:0)	Lipid	Sphingolipid Metabolism	52615	LC/MS Pos Late	100008920	2312	717.591	121999-64-2
sphingomyelin (d18:1/18:1, d18:2/18:0)	Lipid	Sphingolipid Metabolism	37529	LC/MS Pos Late	100002106	2167	729.591	108392-10-5	6443882	4947837		HMDB12101
sphingomyelin (d18:1/19:0, d19:1/18:0)	Lipid	Sphingolipid Metabolism	57475	LC/MS Pos Late	100015787	2330	745.622
sphingomyelin (d18:1/20:0, d16:1/22:0)	Lipid	Sphingolipid Metabolism	48490	LC/MS Pos Late	100006290	2685	759.638			23113477		HMDB12102
sphingomyelin (d18:1/20:1, d18:2/20:0)	Lipid	Sphingolipid Metabolism	48491	LC/MS Pos Late	100006292	2383	757.622	222403-67-0
sphingomyelin (d18:1/20:2, d18:2/20:1, d16:1/22:2)	Lipid	Sphingolipid Metabolism	57481	LC/MS Pos Late	100006293	2039	755.606
sphingomyelin (d18:1/21:0, d17:1/22:0, d16:1/23:0)	Lipid	Sphingolipid Metabolism	52495	LC/MS Pos Late	100009025	2793	773.653
sphingomyelin (d18:1/22:1, d18:2/22:0, d16:1/24:1)	Lipid	Sphingolipid Metabolism	48493	LC/MS Pos Late	100006295	2666	785.653			29368329		HMDB12104
sphingomyelin (d18:1/22:2, d18:2/22:1, d16:1/24:2)	Lipid	Sphingolipid Metabolism	57477	LC/MS Pos Late	100006296	2209	783.637
sphingomyelin (d18:1/24:1, d18:2/24:0)	Lipid	Sphingolipid Metabolism	47153	LC/MS Pos Late	100005986	3033	813.684	94359-13-4		24846874		HMDB12107
sphingomyelin (d18:1/25:0, d19:0/24:1, d20:1/23:0, d19:1/24:0)	Lipid	Sphingolipid Metabolism	57478	LC/MS Pos Late	100015792	3500	829.716			24846885
sphingomyelin (d18:2/14:0, d18:1/14:1)	Lipid	Sphingolipid Metabolism	47154	LC/MS Pos Late	100005985	1860	673.528
sphingomyelin (d18:2/16:0, d18:1/16:1)	Lipid	Sphingolipid Metabolism	42459	LC/MS Pos Late	100004329	2002	701.559
sphingomyelin (d18:2/18:1)	Lipid	Sphingolipid Metabolism	57474	LC/MS Pos Late	100015788	1904	727.575
sphingomyelin (d18:2/21:0, d16:2/23:0)	Lipid	Sphingolipid Metabolism	57480	LC/MS Pos Late	100015790	2330	771.637
sphingomyelin (d18:2/23:0, d18:1/23:1, d17:1/24:1)	Lipid	Sphingolipid Metabolism	52435	LC/MS Pos Late	100008956	2845	799.669
sphingomyelin (d18:2/23:1)	Lipid	Sphingolipid Metabolism	57482	LC/MS Pos Late	100015791	2315	797.653
sphingomyelin (d18:2/24:1, d18:1/24:2)	Lipid	Sphingolipid Metabolism	52437	LC/MS Pos Late	100008957	2635	811.669
sphingomyelin (d18:2/24:2)	Lipid	Sphingolipid Metabolism	57479	LC/MS Pos Late	100015789	2215	809.653
sphingosine	Lipid	Sphingolipid Metabolism	17747	LC/MS Pos Late	297	1393	300.29	123-78-4	5353955	4510275	C00319	HMDB00252
sphingosine 1-phosphate	Lipid	Sphingolipid Metabolism	34445	LC/MS Pos Late	100000626	1375	380.256	26993-30-6	5283560	4446673	C06124	HMDB00277
stearoyl sphingomyelin (d18:1/18:0)	Lipid	Sphingolipid Metabolism	19503	LC/MS Pos Late	1538	2400	731.606	85187-10-6;85187-10-6	6453725	4956085	C00550	HMDB01348
tricosanoyl sphingomyelin (d18:1/23:0)	Lipid	Sphingolipid Metabolism	52436	LC/MS Pos Late	100008955	3200	801.684					HMDB12105
3beta-hydroxy-5-cholestenoate	Lipid	Sterol	54805	LC/MS Neg	100006370	5398	415.322	6561-58-6	165511		C17333
4-cholesten-3-one	Lipid	Sterol	38125	LC/MS Pos Late	100002227	2520	385.346	601-57-0	91477	427	C00599	HMDB00921
7-alpha-hydroxy-3-oxo-4-cholestenoate (7-Hoca)	Lipid	Sterol	36776	LC/MS Neg	100001609	5288.1	429.301	115538-85-7	3081085	2338765	C17337	HMDB12458
beta-sitosterol	Lipid	Sterol	27414	LC/MS Pos Late	100001033	3054	397.383	83-46-5	222284	192962	C01753	HMDB00852
campesterol	Lipid	Sterol	33997	LC/MS Pos Late	100001269	2873	383.367	474-62-4	173183	151215	C01789	HMDB02869
cholesterol	Lipid	Sterol	63	LC/MS Pos Late	266	2707	369.352	57-88-5	11025495	4937803	C00187	HMDB00067
aconitate [cis or trans]	Energy	TCA Cycle	46173	LC/MS Neg	100001359	580	173.009
alpha-ketoglutarate	Energy	TCA Cycle	528	LC/MS Neg	93	616.8	145.014	305-72-6;328-50-7;22202-68-2	51	50	C00026	HMDB00208
citraconate/glutaconate	Energy	TCA Cycle	47076	LC/MS Polar	100006438	2600	129.019
citrate	Energy	TCA Cycle	1564	LC/MS Neg	1124	582	191.02	77-92-9	311	305	C00158	HMDB00094
fumarate	Energy	TCA Cycle	1643	LC/MS Polar	330	3084	115.004	100-17-8	444972	10197150	C00122	HMDB00134
malate	Energy	TCA Cycle	1303	LC/MS Neg	409	615.6	133.014	6915-15-7	525	510	C00149	HMDB00156
succinate	Energy	TCA Cycle	1437	LC/MS Neg	252	603	117.019	110-15-6	1110	1078	C00042	HMDB00254
succinylcarnitine (C4-DC)	Energy	TCA Cycle	37058	LC/MS Pos Early	100001948	2291	262.129	256928-74-2	71464481	28639166		HMDB61717
thiamin (Vitamin B1)	Cofactors and Vitamins	Thiamine Metabolism	5341	LC/MS Pos Early	873	3050	265.112	59-43-8	1130		C00378	HMDB00235
3-hydroxycotinine glucuronide	Xenobiotics	Tobacco Metabolite	43470	LC/MS Neg	100004494	1745	367.115	132929-88-5	183115	159230		HMDB01204
cotinine	Xenobiotics	Tobacco Metabolite	553	LC/MS Pos Early	848	2213	177.102	486-56-6	854019	746405		HMDB01046
hydroxycotinine	Xenobiotics	Tobacco Metabolite	38661	LC/MS Pos Early	100002717	2030	193.097	34834-67-8	10219774	8395266		HMDB01390
norcotinine	Xenobiotics	Tobacco Metabolite	57782	LC/MS Pos Early	100002715	2156	163.087	17114-40-8	413	400		HMDB01297
alpha-CEHC sulfate	Cofactors and Vitamins	Tocopherol Metabolism	47666	LC/MS Neg	100005972	3090	357.101
alpha-tocopherol	Cofactors and Vitamins	Tocopherol Metabolism	1561	LC/MS Pos Late	1105	2522	430.378	59-02-9;10191-41-0	14985	14265	C02477	HMDB01893
gamma-CEHC	Cofactors and Vitamins	Tocopherol Metabolism	44876	LC/MS Neg	100002094	3843	263.129	178167-75-4	133098	117455		HMDB01931
gamma-CEHC glucuronide	Cofactors and Vitamins	Tocopherol Metabolism	42381	LC/MS Neg	100004243	2500	439.161
gamma-CEHC sulfate	Cofactors and Vitamins	Tocopherol Metabolism	62280	LC/MS Neg	100020480	2909	343.086
gamma-tocopherol/beta-tocopherol	Cofactors and Vitamins	Tocopherol Metabolism	52473	LC/MS Pos Late	100008998	2384	416.364
3-hydroxykynurenine	Amino Acid	Tryptophan Metabolism	22110	LC/MS Pos Early	100000986	2536	225.087	2147-61-7	89	87	C02794	HMDB00732
3-indoxyl sulfate	Amino Acid	Tryptophan Metabolism	27672	LC/MS Neg	100000467	2222.2	212.002	2642-37-7	10258	9840		HMDB00682
5-bromotryptophan	Amino Acid	Tryptophan Metabolism	53242	LC/MS Neg	100009338	3525	280.993		96735	87339
C-glycosyltryptophan	Amino Acid	Tryptophan Metabolism	48782	LC/MS Neg	100006379	1777	365.135	180509-18-6	10981970	9157171
indole-3-carboxylic acid	Amino Acid	Tryptophan Metabolism	38116	LC/MS Neg	100002185	1710	160.04	771-50-6	69867		C19837	HMDB03320
indoleacetate	Amino Acid	Tryptophan Metabolism	27513	LC/MS Neg	100001034	2200	174.056	6505-45-9	802	780	C00954	HMDB00197
indoleacetylglutamine	Amino Acid	Tryptophan Metabolism	42087	LC/MS Neg	100001731	2535	302.115		25200879			HMDB13240
indolelactate	Amino Acid	Tryptophan Metabolism	18349	LC/MS Neg	100000463	2286	204.067	832-97-3	92904	83867	C02043	HMDB00671
indolepropionate	Amino Acid	Tryptophan Metabolism	32405	LC/MS Neg	100001083	2795	188.072	830-96-6	3744	3613		HMDB02302
kynurenate	Amino Acid	Tryptophan Metabolism	1417	LC/MS Neg	98	2224	188.035	492-27-3	3845	3712	C01717	HMDB00715
kynurenine	Amino Acid	Tryptophan Metabolism	15140	LC/MS Pos Early	100000265	2739	209.092	2922-83-0	161166	141580	C00328	HMDB00684
N-acetylkynurenine (2)	Amino Acid	Tryptophan Metabolism	48757	LC/MS Neg	100006378	2378	249.088
N-acetyltryptophan	Amino Acid	Tryptophan Metabolism	33959	LC/MS Neg	100001254	2630	245.093	1218-34-4	700653	610602	C03137	HMDB13713
N-formylanthranilic acid	Amino Acid	Tryptophan Metabolism	43549	LC/MS Neg	100004561	2150	164.035	3342-77-6	101399	91624	C05653	HMDB04089
picolinate	Amino Acid	Tryptophan Metabolism	1512	LC/MS Pos Early	1022	910	124.039	98-98-6	1018	993	C10164	HMDB02243
serotonin	Amino Acid	Tryptophan Metabolism	2342	LC/MS Pos Early	504	2550	177.102	153-98-0	5202	5013	C00780	HMDB00259
tryptophan	Amino Acid	Tryptophan Metabolism	54	LC/MS Pos Early	565	2986	205.097	73-22-3	6305	6066	C00078	HMDB00929
tryptophan betaine	Amino Acid	Tryptophan Metabolism	37097	LC/MS Pos Early	100001743	2673	247.144	20671-76-5	442106	390633	C09213	HMDB61115
3-(4-hydroxyphenyl)lactate	Amino Acid	Tyrosine Metabolism	32197	LC/MS Neg	240	1379	181.051	6482-98-0	9378	9010	C03672	HMDB00755
3-methoxytyramine sulfate	Amino Acid	Tyrosine Metabolism	44618	LC/MS Neg	100004634	1722	246.044			21233674
3-methoxytyrosine	Amino Acid	Tyrosine Metabolism	12017	LC/MS Pos Early	1342	2555	212.092	300-48-1	1670	8948		HMDB01434
4-hydroxyphenylpyruvate	Amino Acid	Tyrosine Metabolism	1669	LC/MS Neg	1141	1690	179.035	156-39-8	979	954	C01179	HMDB00707
4-methoxyphenol sulfate	Amino Acid	Tyrosine Metabolism	48457	LC/MS Neg	100006262	2412	203.002	3233-60-1
5-hydroxymethyl-2-furoic acid	Amino Acid	Tyrosine Metabolism	42040	LC/MS Neg	100003954	962	141.019	6338-41-6	80642	72827	C20448	HMDB02432
dopamine 3-O-sulfate	Amino Acid	Tyrosine Metabolism	48407	LC/MS Neg	100006361	1556.2	232.028		122136	108936	C13690	HMDB06275
dopamine 4-sulfate	Amino Acid	Tyrosine Metabolism	48406	LC/MS Neg	100006360	1511	232.028		123932	110461	C13691	HMDB04148
gentisate	Amino Acid	Tyrosine Metabolism	18280	LC/MS Polar	100000447	905	153.019	490-79-9	3469	3350	C00628	HMDB00152
homovanillate (HVA)	Amino Acid	Tyrosine Metabolism	1101	LC/MS Neg	117	1649	181.051	306-08-1	1738	5323114	C05582	HMDB00118
m-tyramine sulfate	Amino Acid	Tyrosine Metabolism	48417	LC/MS Neg	100006104	1723	216.034	175727-14-7
N-acetyltyrosine	Amino Acid	Tyrosine Metabolism	32390	LC/MS Neg	100001104	1680	222.077	537-55-3	68310	61606		HMDB00866
N-formylphenylalanine	Amino Acid	Tyrosine Metabolism	48433	LC/MS Neg	100006056	2360	192.067	13200-85-6	759256	663938
p-cresol-glucuronide	Amino Acid	Tyrosine Metabolism	48841	LC/MS Neg	100006191	2420	283.082	17680-99-8	154035	135751		HMDB11686
phenol sulfate	Amino Acid	Tyrosine Metabolism	32553	LC/MS Neg	100001510	2156	172.991	937-34-8	74426	67018	C02180	HMDB60015
thyroxine	Amino Acid	Tyrosine Metabolism	2761	LC/MS Neg	1094	4808	775.679	51-48-9	5819	5614	C01829	HMDB01918
tyramine O-sulfate	Amino Acid	Tyrosine Metabolism	48408	LC/MS Neg	100006092	1565	216.034	30223-92-8	153005	134849		HMDB06409
tyrosine	Amino Acid	Tyrosine Metabolism	1299	LC/MS Pos Early	815	2430	182.081	60-18-4	6057	5833	C00082	HMDB00158
vanillactate	Amino Acid	Tyrosine Metabolism	54910	LC/MS Neg	100006129	1625	211.061	2475-56-1	160637	141152		HMDB00913
vanillylmandelate (VMA)	Amino Acid	Tyrosine Metabolism	1567	LC/MS Neg	1111	941	197.046	55-10-7	1245	1207	C05584	HMDB00291
2-oxoarginine	Amino Acid	Urea cycle; Arginine and Proline Metabolism	55072	LC/MS Pos Early	100002784	1760	174.087	3715-10-04	558	542	C03771	HMDB04225
argininate	Amino Acid	Urea cycle; Arginine and Proline Metabolism	57461	LC/MS Pos Early	100002769	2150	176.103	157-07-3	160437	140984		HMDB03148
arginine	Amino Acid	Urea cycle; Arginine and Proline Metabolism	1638	LC/MS Pos Early	231	2825	175.119	1119-34-2	232	227	C00062	HMDB00517
citrulline	Amino Acid	Urea cycle; Arginine and Proline Metabolism	2132	LC/MS Pos Early	391	1520	176.103	372-75-8	9750	810	C00327	HMDB00904
dimethylarginine (SDMA + ADMA)	Amino Acid	Urea cycle; Arginine and Proline Metabolism	36808	LC/MS Pos Early	100001810	2850	203.15	102783-24-4	123831	110375	C03626	HMDB01539
homoarginine	Amino Acid	Urea cycle; Arginine and Proline Metabolism	22137	LC/MS Pos Early	100000961	2882	189.135	156-86-5	9085	8732	C01924	HMDB00670
homocitrulline	Amino Acid	Urea cycle; Arginine and Proline Metabolism	22138	LC/MS Pos Early	100000963	1908	190.119	1190-49-4	65072	58582	C02427	HMDB00679
N-acetylarginine	Amino Acid	Urea cycle; Arginine and Proline Metabolism	33953	LC/MS Pos Early	100001266	2245	217.13	155-84-0	67427	60752	C02562	HMDB04620
N-acetylcitrulline	Amino Acid	Urea cycle; Arginine and Proline Metabolism	48434	LC/MS Neg	100001577	940	216.099	33965-42-3	656979	571213	C15532	HMDB00856
N-acetylproline	Amino Acid	Urea cycle; Arginine and Proline Metabolism	34387	LC/MS Pos Early	100001334	1695	158.081	1074-79-9	322640	285677
N-delta-acetylornithine	Amino Acid	Urea cycle; Arginine and Proline Metabolism	43249	LC/MS Neg	100004523	858	173.093		9920500	8096135
N-methylhydroxyproline	Amino Acid	Urea cycle; Arginine and Proline Metabolism	62068	LC/MS Pos Early	100020215	1145	146.081
N-methylproline	Amino Acid	Urea cycle; Arginine and Proline Metabolism	37431	LC/MS Pos Early	100001956	1335	130.086	475-11-6	557	541
N2,N5-diacetylornithine	Amino Acid	Urea cycle; Arginine and Proline Metabolism	43591	LC/MS Neg	100004575	1367	215.104	39825-23-5	10398396	8573834
ornithine	Amino Acid	Urea cycle; Arginine and Proline Metabolism	1493	LC/MS Pos Early	444	2800	133.097	3184-13-2	6262	6026	C00077	HMDB03374
pro-hydroxy-pro	Amino Acid	Urea cycle; Arginine and Proline Metabolism	35127	LC/MS Pos Early	100001167	2128	229.118	18684-24-7	11673055	9847785		HMDB06695
proline	Amino Acid	Urea cycle; Arginine and Proline Metabolism	1898	LC/MS Pos Early	480	1603	116.071	147-85-3	145742	128566	C00148	HMDB00162
trans-4-hydroxyproline	Amino Acid	Urea cycle; Arginine and Proline Metabolism	32306	LC/MS Pos Early	1001	1064	132.066	51-35-4	5810	5605	C01157	HMDB00725
urea	Amino Acid	Urea cycle; Arginine and Proline Metabolism	1670	LC/MS Pos Early	533	700	121.072	57-13-6	1176	1143	C00086	HMDB00294
beta-cryptoxanthin	Cofactors and Vitamins	Vitamin A Metabolism	57591	LC/MS Pos Late	100001977	2560	552.433	472-70-8	6384256	4904571		HMDB33844
carotene diol (1)	Cofactors and Vitamins	Vitamin A Metabolism	57635	LC/MS Pos Late	100015966	1720	568.428
carotene diol (2)	Cofactors and Vitamins	Vitamin A Metabolism	57636	LC/MS Pos Late	100015967	1904	568.428
carotene diol (3)	Cofactors and Vitamins	Vitamin A Metabolism	57637	LC/MS Pos Late	100015968	1948	568.428
retinal	Cofactors and Vitamins	Vitamin A Metabolism	40807	LC/MS Pos Late	100004088	1666	285.221		638015	553582	C00376	HMDB01358
retinol (Vitamin A)	Cofactors and Vitamins	Vitamin A Metabolism	1806	LC/MS Pos Late	498	1636	269.226	68-26-8	445354	393012	C00473	HMDB00305
pyridoxal	Cofactors and Vitamins	Vitamin B6 Metabolism	1651	LC/MS Pos Early	491	2343	168.066	65-22-5	1050	1021	C00250	HMDB01545
pyridoxate	Cofactors and Vitamins	Vitamin B6 Metabolism	31555	LC/MS Neg	100001121	2185	182.046	82-82-6	6723	6467	C00847	HMDB00017
1,3,7-trimethylurate	Xenobiotics	Xanthine Metabolism	34404	LC/MS Neg	100001397	1985	209.068	5415-44-1	79437	71754	C16361	HMDB02123
1,3-dimethylurate	Xenobiotics	Xanthine Metabolism	32391	LC/MS Neg	100001106	1671.4	195.052	944-73-0	70346	63527		HMDB01857
1,7-dimethylurate	Xenobiotics	Xanthine Metabolism	34400	LC/MS Neg	100001399	1578.6	195.052	33868-03-0	91611	82720	C16356	HMDB11103
1-methylurate	Xenobiotics	Xanthine Metabolism	34395	LC/MS Pos Early	100001400	1461	183.051	708-79-2	69726	62926	C16359	HMDB03099
1-methylxanthine	Xenobiotics	Xanthine Metabolism	34389	LC/MS Neg	100001405	1568.8	165.042	6136-37-4	80220	72464	C16358	HMDB10738
3,7-dimethylurate	Xenobiotics	Xanthine Metabolism	34399	LC/MS Neg	100001398	1418.2	195.052	13087-49-5	83126	74994	C16360	HMDB01982
3-methylxanthine	Xenobiotics	Xanthine Metabolism	32445	LC/MS Neg	100001108	1700	165.042	1076-22-8	70639	63805	C16357	HMDB01886
5-acetylamino-6-amino-3-methyluracil	Xenobiotics	Xanthine Metabolism	34424	LC/MS Polar	100001403	1710	197.068	1196153-01-1	88299	79659	C16366	HMDB04400
5-acetylamino-6-formylamino-3-methyluracil	Xenobiotics	Xanthine Metabolism	34401	LC/MS Polar	100001402	1424	225.063	85438-96-6	108214	97287	C16365	HMDB11105
7-methylurate	Xenobiotics	Xanthine Metabolism	39598	LC/MS Pos Early	100002241	1321	183.051	612-37-3	69160	62375	C16355	HMDB11107
7-methylxanthine	Xenobiotics	Xanthine Metabolism	34390	LC/MS Pos Early	100001396	1350	167.056	552-62-5	68374	61660	C16353	HMDB01991
caffeic acid sulfate	Xenobiotics	Xanthine Metabolism	53254	LC/MS Polar	100009337	1307	258.992			30777608		HMDB41708
caffeine	Xenobiotics	Xanthine Metabolism	569	LC/MS Pos Early	849	2106	195.088	58-08-2	2519	2424	C07481	HMDB01847
paraxanthine	Xenobiotics	Xanthine Metabolism	18254	LC/MS Neg	100000453	2279	179.057	611-59-6	4687	4525	C13747	HMDB01860
theobromine	Xenobiotics	Xanthine Metabolism	18392	LC/MS Pos Early	100000445	1600	181.072	83-67-0	5429	5236	C07480	HMDB02825
theophylline	Xenobiotics	Xanthine Metabolism	18394	LC/MS Neg	100000437	2356.9	179.057	58-55-9	2153	2068	C07130	HMDB01889
