# Supplementary material for: Metabolomics analysis of human acute graft-versus-host disease reveals changes in host and microbiota-derived metabolites
Source: Nat Commun. 2019 Dec 13;10:5695. doi: 10.1038/s41467-019-13498-3 (PMC6910937; doi:10.1038/s41467-019-13498-3)
Supplement: Supplementary file 20 — Data 17 [file 41467_2019_13498_MOESM20_ESM.xlsx]

## Sheet: Feuil1
supplementary data 17: threshold used in the different datasets for undirected graph building
Comparison	Number of nodes (chemicals)	Dataset	Sample sizes	Simulated pmax	pmax 95 % confidence interval	Used pmax
D vs Rs	72	Saint-Louis	31 pairs	0.3764	[0.367; 0.385]	0.36
		Cryostem	30 pairs	0.3681	[0.360; 0.377]	0.36
	570	Saint-Louis	31 pairs	0.4706	[0.459; 0.480]	0.45
		Cryostem	30 pairs	0.4628	[0.454; 0.471]	0.45
Rs vs Ra	70	Saint-Louis	31 & 12	0.3657	[0.358; 0.374]	0.35
		Cryostem	30 & 26	0.3670	[0.359; 0.376]	0.35
	491	Saint-Louis	31 & 12	0.4547	[0.445; 0.464]	0.44
		Cryostem	30 & 26	0.4588	[0.450; 0.470]	0.45
