# Supplementary material for: Metabolomics analysis of human acute graft-versus-host disease reveals changes in host and microbiota-derived metabolites
Source: Nat Commun. 2019 Dec 13;10:5695. doi: 10.1038/s41467-019-13498-3 (PMC6910937; doi:10.1038/s41467-019-13498-3)
Supplement: Supplementary file 22 — Source Data [file 41467_2019_13498_MOESM22_ESM.xlsx]

## Sheet: Fig 1c
Source data file: list of the 653 metabolites detected in both cohorts and used for all analysis in the manuscript.
SUPER_PATHWAY	SUB_PATHWAY	SUB-PATHWAY NUMBER	BIOCHEMICAL
Amino Acid	Alanine and Aspartate	1	alanine
Amino Acid	Alanine and Aspartate	1	asparagine
Amino Acid	Alanine and Aspartate	1	aspartate
Amino Acid	Alanine and Aspartate	1	N-acetylalanine
Amino Acid	Alanine and Aspartate	1	N-acetylaspartate (NAA)
Amino Acid	Creatine	2	creatine
Amino Acid	Creatine	2	creatinine
Amino Acid	Creatine	2	guanidinoacetate
Amino Acid	Glutamate	3	beta-citrylglutamate
Amino Acid	Glutamate	3	carboxyethyl-GABA
Amino Acid	Glutamate	3	glutamate
Amino Acid	Glutamate	3	glutamate, gamma-methyl ester
Amino Acid	Glutamate	3	glutamine
Amino Acid	Glutamate	3	N-acetyl-aspartyl-glutamate (NAAG)
Amino Acid	Glutamate	3	N-acetylglutamate
Amino Acid	Glutamate	3	N-acetylglutamine
Amino Acid	Glutamate	3	pyroglutamine
Amino Acid	Glutathione	4	5-oxoproline
Amino Acid	Glutathione	4	cys-gly, oxidized
Amino Acid	Glutathione	4	cysteine-glutathione disulfide
Amino Acid	Glutathione	4	cysteinylglycine
Amino Acid	Glycine, Serine and Threonine	5	betaine
Amino Acid	Glycine, Serine and Threonine	5	dimethylglycine
Amino Acid	Glycine, Serine and Threonine	5	glycine
Amino Acid	Glycine, Serine and Threonine	5	N-acetylglycine
Amino Acid	Glycine, Serine and Threonine	5	N-acetylserine
Amino Acid	Glycine, Serine and Threonine	5	N-acetylthreonine
Amino Acid	Glycine, Serine and Threonine	5	sarcosine
Amino Acid	Glycine, Serine and Threonine	5	serine
Amino Acid	Glycine, Serine and Threonine	5	threonine
Amino Acid	Guanidino and Acetamido	6	1-methylguanidine
Amino Acid	Guanidino and Acetamido	6	4-guanidinobutanoate
Amino Acid	Histidine	7	1-methylhistidine
Amino Acid	Histidine	7	3-methylhistidine
Amino Acid	Histidine	7	4-imidazoleacetate
Amino Acid	Histidine	7	histidine
Amino Acid	Histidine	7	hydantoin-5-propionic acid
Amino Acid	Histidine	7	imidazole lactate
Amino Acid	Histidine	7	imidazole propionate
Amino Acid	Histidine	7	N-acetyl-1-methylhistidine
Amino Acid	Histidine	7	N-acetyl-3-methylhistidine
Amino Acid	Histidine	7	N-acetylhistidine
Amino Acid	Histidine	7	trans-urocanate
Amino Acid	Leucine, Isoleucine and Valine	8	2-hydroxy-3-methylvalerate
Amino Acid	Leucine, Isoleucine and Valine	8	2-methylbutyrylcarnitine (C5)
Amino Acid	Leucine, Isoleucine and Valine	8	3-hydroxy-2-ethylpropionate
Amino Acid	Leucine, Isoleucine and Valine	8	3-hydroxyisobutyrate
Amino Acid	Leucine, Isoleucine and Valine	8	3-methyl-2-oxobutyrate
Amino Acid	Leucine, Isoleucine and Valine	8	3-methyl-2-oxovalerate
Amino Acid	Leucine, Isoleucine and Valine	8	3-methylglutaconate
Amino Acid	Leucine, Isoleucine and Valine	8	4-methyl-2-oxopentanoate
Amino Acid	Leucine, Isoleucine and Valine	8	alpha-hydroxyisovalerate
Amino Acid	Leucine, Isoleucine and Valine	8	beta-hydroxyisovalerate
Amino Acid	Leucine, Isoleucine and Valine	8	ethylmalonate
Amino Acid	Leucine, Isoleucine and Valine	8	isobutyrylcarnitine
Amino Acid	Leucine, Isoleucine and Valine	8	isobutyrylglycine
Amino Acid	Leucine, Isoleucine and Valine	8	isoleucine
Amino Acid	Leucine, Isoleucine and Valine	8	isovalerylcarnitine
Amino Acid	Leucine, Isoleucine and Valine	8	isovalerylglycine
Amino Acid	Leucine, Isoleucine and Valine	8	leucine
Amino Acid	Leucine, Isoleucine and Valine	8	methylsuccinate
Amino Acid	Leucine, Isoleucine and Valine	8	N-acetylisoleucine
Amino Acid	Leucine, Isoleucine and Valine	8	N-acetylleucine
Amino Acid	Leucine, Isoleucine and Valine	8	N-acetylvaline
Amino Acid	Leucine, Isoleucine and Valine	8	tiglylcarnitine
Amino Acid	Leucine, Isoleucine and Valine	8	valine
Amino Acid	Lysine	9	3-methylglutarylcarnitine (2)
Amino Acid	Lysine	9	5-hydroxylysine
Amino Acid	Lysine	9	6-oxopiperidine-2-carboxylate
Amino Acid	Lysine	9	glutarate (pentanedioate)
Amino Acid	Lysine	9	glutarylcarnitine (C5)
Amino Acid	Lysine	9	lysine
Amino Acid	Lysine	9	N-acetyl-cadaverine
Amino Acid	Lysine	9	N6-acetyllysine
Amino Acid	Lysine	9	N6,N6,N6-trimethyllysine
Amino Acid	Lysine	9	pipecolate
Amino Acid	Methionine, Cysteine, SAM and Taurine	10	2-aminobutyrate
Amino Acid	Methionine, Cysteine, SAM and Taurine	10	2-hydroxybutyrate/2-hydroxyisobutyrate
Amino Acid	Methionine, Cysteine, SAM and Taurine	10	alpha-ketobutyrate
Amino Acid	Methionine, Cysteine, SAM and Taurine	10	cystathionine
Amino Acid	Methionine, Cysteine, SAM and Taurine	10	cysteine
Amino Acid	Methionine, Cysteine, SAM and Taurine	10	cysteine s-sulfate
Amino Acid	Methionine, Cysteine, SAM and Taurine	10	cysteine sulfinic acid
Amino Acid	Methionine, Cysteine, SAM and Taurine	10	cystine
Amino Acid	Methionine, Cysteine, SAM and Taurine	10	hypotaurine
Amino Acid	Methionine, Cysteine, SAM and Taurine	10	methionine
Amino Acid	Methionine, Cysteine, SAM and Taurine	10	methionine sulfone
Amino Acid	Methionine, Cysteine, SAM and Taurine	10	methionine sulfoxide
Amino Acid	Methionine, Cysteine, SAM and Taurine	10	N-acetylmethionine
Amino Acid	Methionine, Cysteine, SAM and Taurine	10	N-acetyltaurine
Amino Acid	Methionine, Cysteine, SAM and Taurine	10	N-formylmethionine
Amino Acid	Methionine, Cysteine, SAM and Taurine	10	S-adenosylhomocysteine (SAH)
Amino Acid	Methionine, Cysteine, SAM and Taurine	10	S-methylcysteine
Amino Acid	Methionine, Cysteine, SAM and Taurine	10	taurine
Amino Acid	Phenylalanine and Tyrosine	11	3-(3-hydroxyphenyl)propionate
Amino Acid	Phenylalanine and Tyrosine	11	3-(3-hydroxyphenyl)propionate sulfate
Amino Acid	Phenylalanine and Tyrosine	11	3-(4-hydroxyphenyl)lactate
Amino Acid	Phenylalanine and Tyrosine	11	3-methoxytyramine sulfate
Amino Acid	Phenylalanine and Tyrosine	11	3-methoxytyrosine
Amino Acid	Phenylalanine and Tyrosine	11	3-phenylpropionate (hydrocinnamate)
Amino Acid	Phenylalanine and Tyrosine	11	4-hydroxyphenylacetate
Amino Acid	Phenylalanine and Tyrosine	11	4-hydroxyphenylpyruvate
Amino Acid	Phenylalanine and Tyrosine	11	5-bromotryptophan
Amino Acid	Phenylalanine and Tyrosine	11	gentisate
Amino Acid	Phenylalanine and Tyrosine	11	homovanillate (HVA)
Amino Acid	Phenylalanine and Tyrosine	11	N-acetylphenylalanine
Amino Acid	Phenylalanine and Tyrosine	11	N-acetyltyrosine
Amino Acid	Phenylalanine and Tyrosine	11	N-formylphenylalanine
Amino Acid	Phenylalanine and Tyrosine	11	o-cresol sulfate
Amino Acid	Phenylalanine and Tyrosine	11	p-cresol sulfate
Amino Acid	Phenylalanine and Tyrosine	11	p-cresol-glucuronide
Amino Acid	Phenylalanine and Tyrosine	11	phenol sulfate
Amino Acid	Phenylalanine and Tyrosine	11	phenylalanine
Amino Acid	Phenylalanine and Tyrosine	11	phenyllactate (PLA)
Amino Acid	Phenylalanine and Tyrosine	11	phenylpyruvate
Amino Acid	Phenylalanine and Tyrosine	11	thyroxine
Amino Acid	Phenylalanine and Tyrosine	11	tyramine O-sulfate
Amino Acid	Phenylalanine and Tyrosine	11	tyrosine
Amino Acid	Phenylalanine and Tyrosine	11	vanillactate
Amino Acid	Phenylalanine and Tyrosine	11	vanillylmandelate (VMA)
Amino Acid	Polyamine	12	4-acetamidobutanoate
Amino Acid	Polyamine	12	5-methylthioadenosine (MTA)
Amino Acid	Polyamine	12	acisoga
Amino Acid	Polyamine	12	N-acetylputrescine
Amino Acid	Polyamine	12	spermidine
Amino Acid	Tryptophan	13	3-indoxyl sulfate
Amino Acid	Tryptophan	13	C-glycosyltryptophan
Amino Acid	Tryptophan	13	indole-3-carboxylic acid
Amino Acid	Tryptophan	13	indoleacetate
Amino Acid	Tryptophan	13	indoleacetylglutamine
Amino Acid	Tryptophan	13	indolelactate
Amino Acid	Tryptophan	13	indolepropionate
Amino Acid	Tryptophan	13	kynurenate
Amino Acid	Tryptophan	13	kynurenine
Amino Acid	Tryptophan	13	N-acetylkynurenine (2)
Amino Acid	Tryptophan	13	N-acetyltryptophan
Amino Acid	Tryptophan	13	picolinate
Amino Acid	Tryptophan	13	serotonin
Amino Acid	Tryptophan	13	thioproline
Amino Acid	Tryptophan	13	tryptophan
Amino Acid	Tryptophan	13	tryptophan betaine
Amino Acid	Urea cycle; Arginine and Proline	14	2-oxoarginine
Amino Acid	Urea cycle; Arginine and Proline	14	arginine
Amino Acid	Urea cycle; Arginine and Proline	14	citrulline
Amino Acid	Urea cycle; Arginine and Proline	14	dimethylarginine (SDMA + ADMA)
Amino Acid	Urea cycle; Arginine and Proline	14	homoarginine
Amino Acid	Urea cycle; Arginine and Proline	14	homocitrulline
Amino Acid	Urea cycle; Arginine and Proline	14	N-acetylarginine
Amino Acid	Urea cycle; Arginine and Proline	14	N-acetylcitrulline
Amino Acid	Urea cycle; Arginine and Proline	14	N-acetylproline
Amino Acid	Urea cycle; Arginine and Proline	14	N-delta-acetylornithine
Amino Acid	Urea cycle; Arginine and Proline	14	N-methylproline
Amino Acid	Urea cycle; Arginine and Proline	14	N2,N5-diacetylornithine
Amino Acid	Urea cycle; Arginine and Proline	14	ornithine
Amino Acid	Urea cycle; Arginine and Proline	14	pro-hydroxy-pro
Amino Acid	Urea cycle; Arginine and Proline	14	proline
Amino Acid	Urea cycle; Arginine and Proline	14	trans-4-hydroxyproline
Amino Acid	Urea cycle; Arginine and Proline	14	urea
Carbohydrate	Advanced Glycation End-product	15	N6-carboxymethyllysine
Carbohydrate	Aminosugar	16	erythronate
Carbohydrate	Aminosugar	16	glucuronate
Carbohydrate	Aminosugar	16	N-acetylglucosamine/N-acetylgalactosamine
Carbohydrate	Aminosugar	16	N-acetylglucosaminylasparagine
Carbohydrate	Aminosugar	16	N-acetylneuraminate
Carbohydrate	Disaccharides and Oligosaccharides	17	sucrose
Carbohydrate	Fructose, Mannose and Galactose	18	fructose
Carbohydrate	Fructose, Mannose and Galactose	18	galactonate
Carbohydrate	Fructose, Mannose and Galactose	18	mannitol/sorbitol
Carbohydrate	Fructose, Mannose and Galactose	18	mannose
Carbohydrate	Glycogen	19	maltose
Carbohydrate	Glycolysis, Gluconeogenesis, and Pyruvate	20	1,5-anhydroglucitol (1,5-AG)
Carbohydrate	Glycolysis, Gluconeogenesis, and Pyruvate	20	3-phosphoglycerate
Carbohydrate	Glycolysis, Gluconeogenesis, and Pyruvate	20	glucose
Carbohydrate	Glycolysis, Gluconeogenesis, and Pyruvate	20	glycerate
Carbohydrate	Glycolysis, Gluconeogenesis, and Pyruvate	20	lactate
Carbohydrate	Glycolysis, Gluconeogenesis, and Pyruvate	20	pyruvate
Carbohydrate	Pentose	21	arabinose
Carbohydrate	Pentose	21	arabitol/xylitol
Carbohydrate	Pentose	21	arabonate/xylonate
Carbohydrate	Pentose	21	ribitol
Carbohydrate	Pentose	21	ribonate
Carbohydrate	Pentose	21	sedoheptulose
Carbohydrate	Pentose	21	xylose
Cofactors and Vitamins	Ascorbate and Aldarate	22	gulonate
Cofactors and Vitamins	Ascorbate and Aldarate	22	oxalate (ethanedioate)
Cofactors and Vitamins	Ascorbate and Aldarate	22	threonate
Cofactors and Vitamins	Hemoglobin and Porphyrin	23	bilirubin (E,E)
Cofactors and Vitamins	Hemoglobin and Porphyrin	23	bilirubin (E,Z or Z,E)
Cofactors and Vitamins	Hemoglobin and Porphyrin	23	bilirubin (Z,Z)
Cofactors and Vitamins	Hemoglobin and Porphyrin	23	biliverdin
Cofactors and Vitamins	Hemoglobin and Porphyrin	23	heme
Cofactors and Vitamins	Hemoglobin and Porphyrin	23	I-urobilinogen
Cofactors and Vitamins	Hemoglobin and Porphyrin	23	L-urobilin
Cofactors and Vitamins	Nicotinate and Nicotinamide	24	1-methylnicotinamide
Cofactors and Vitamins	Nicotinate and Nicotinamide	24	N1-Methyl-2-pyridone-5-carboxamide
Cofactors and Vitamins	Nicotinate and Nicotinamide	24	nicotinamide
Cofactors and Vitamins	Nicotinate and Nicotinamide	24	quinolinate
Cofactors and Vitamins	Nicotinate and Nicotinamide	24	trigonelline (N'-methylnicotinate)
Cofactors and Vitamins	Pantothenate and CoA	25	pantothenate
Cofactors and Vitamins	Thiamine	26	thiamin (Vitamin B1)
Cofactors and Vitamins	Tocopherol	27	alpha-CEHC sulfate
Cofactors and Vitamins	Tocopherol	27	alpha-tocopherol
Cofactors and Vitamins	Tocopherol	27	gamma-CEHC
Cofactors and Vitamins	Tocopherol	27	gamma-CEHC glucuronide
Cofactors and Vitamins	Tocopherol	27	gamma-tocopherol/beta-tocopherol
Cofactors and Vitamins	Vitamin A	28	retinol (Vitamin A)
Cofactors and Vitamins	Vitamin B6	29	pyridoxal
Cofactors and Vitamins	Vitamin B6	29	pyridoxate
Energy	Oxidative Phosphorylation	30	phosphate
Energy	TCA Cycle	31	aconitate [cis or trans]
Energy	TCA Cycle	31	alpha-ketoglutarate
Energy	TCA Cycle	31	citraconate/glutaconate
Energy	TCA Cycle	31	citrate
Energy	TCA Cycle	31	fumarate
Energy	TCA Cycle	31	malate
Energy	TCA Cycle	31	succinate
Energy	TCA Cycle	31	succinylcarnitine
Lipid	Carnitine	32	carnitine
Lipid	Carnitine	32	deoxycarnitine
Lipid	Diacylglycerol	33	diacylglycerol (12:0/18:1, 14:0/16:1, 16:0/14:1) [1]
Lipid	Diacylglycerol	33	diacylglycerol (12:0/18:1, 14:0/16:1, 16:0/14:1) [2]
Lipid	Diacylglycerol	33	diacylglycerol (14:0/18:1, 16:0/16:1) [1]
Lipid	Diacylglycerol	33	diacylglycerol (14:0/18:1, 16:0/16:1) [2]
Lipid	Diacylglycerol	33	diacylglycerol (16:1/18:2 [2], 16:0/18:3 [1])
Lipid	Diacylglycerol	33	linoleoyl-arachidonoyl-glycerol (18:2/20:4) [1]
Lipid	Diacylglycerol	33	linoleoyl-arachidonoyl-glycerol (18:2/20:4) [2]
Lipid	Diacylglycerol	33	linoleoyl-docosahexaenoyl-glycerol (18:2/22:6) [2]
Lipid	Diacylglycerol	33	linoleoyl-linolenoyl-glycerol (18:2/18:3) [2]
Lipid	Diacylglycerol	33	linoleoyl-linoleoyl-glycerol (18:2/18:2) [1]
Lipid	Diacylglycerol	33	oleoyl-arachidonoyl-glycerol (18:1/20:4) [2]
Lipid	Diacylglycerol	33	oleoyl-linolenoyl-glycerol (18:1/18:3) [2]
Lipid	Diacylglycerol	33	oleoyl-linoleoyl-glycerol (18:1/18:2) [1]
Lipid	Diacylglycerol	33	oleoyl-linoleoyl-glycerol (18:1/18:2) [2]
Lipid	Diacylglycerol	33	oleoyl-oleoyl-glycerol (18:1/18:1) [1]
Lipid	Diacylglycerol	33	oleoyl-oleoyl-glycerol (18:1/18:1) [2]
Lipid	Diacylglycerol	33	palmitoleoyl-linoleoyl-glycerol (16:1/18:2) [1]
Lipid	Diacylglycerol	33	palmitoyl-arachidonoyl-glycerol (16:0/20:4) [1]
Lipid	Diacylglycerol	33	palmitoyl-arachidonoyl-glycerol (16:0/20:4) [2]
Lipid	Diacylglycerol	33	palmitoyl-linoleoyl-glycerol (16:0/18:2) [1]
Lipid	Diacylglycerol	33	palmitoyl-linoleoyl-glycerol (16:0/18:2) [2]
Lipid	Diacylglycerol	33	palmitoyl-myristoyl-glycerol (16:0/14:0) [2]
Lipid	Diacylglycerol	33	palmitoyl-oleoyl-glycerol (16:0/18:1) [1]
Lipid	Diacylglycerol	33	palmitoyl-oleoyl-glycerol (16:0/18:1) [2]
Lipid	Diacylglycerol	33	palmitoyl-palmitoyl-glycerol (16:0/16:0) [1]
Lipid	Diacylglycerol	33	palmitoyl-palmitoyl-glycerol (16:0/16:0) [2]
Lipid	Endocannabinoid	34	arachidonoyl ethanolamide
Lipid	Endocannabinoid	34	linoleoyl ethanolamide
Lipid	Endocannabinoid	34	N-oleoyltaurine
Lipid	FA (Acyl Choline)	35	palmitoylcholine
Lipid	FA (Acyl Glutamine)	36	hexanoylglutamine
Lipid	FA (also BCAA )	37	butyrylcarnitine
Lipid	FA (also BCAA )	37	methylmalonate (MMA)
Lipid	FA (also BCAA )	37	propionylcarnitine
Lipid	FA (also BCAA )	37	propionylglycine
Lipid	FA (Acyl Carnitine)	38	3-hydroxybutyrylcarnitine (1)
Lipid	FA (Acyl Carnitine)	38	3-hydroxybutyrylcarnitine (2)
Lipid	FA (Acyl Carnitine)	38	adipoylcarnitine
Lipid	FA (Acyl Carnitine)	38	cis-4-decenoyl carnitine
Lipid	FA (Acyl Carnitine)	38	decanoylcarnitine
Lipid	FA (Acyl Carnitine)	38	hexanoylcarnitine
Lipid	FA (Acyl Carnitine)	38	laurylcarnitine
Lipid	FA (Acyl Carnitine)	38	linoleoylcarnitine
Lipid	FA (Acyl Carnitine)	38	myristoleoylcarnitine
Lipid	FA (Acyl Carnitine)	38	myristoylcarnitine
Lipid	FA (Acyl Carnitine)	38	octanoylcarnitine
Lipid	FA (Acyl Carnitine)	38	oleoylcarnitine
Lipid	FA (Acyl Carnitine)	38	palmitoleoylcarnitine
Lipid	FA (Acyl Carnitine)	38	palmitoylcarnitine
Lipid	FA (Acyl Carnitine)	38	pimeloylcarnitine/3-methyladipoylcarnitine
Lipid	FA (Acyl Carnitine)	38	stearoylcarnitine
Lipid	FA (Acyl Carnitine)	38	suberoylcarnitine
Lipid	FA (Acyl Glycine)	39	hexanoylglycine
Lipid	FA (Acyl Glycine)	39	N-palmitoylglycine
Lipid	FA, Amino	40	2-aminoheptanoate
Lipid	FA, Amino	40	2-aminooctanoate
Lipid	FA, Branched	41	13-methylmyristate
Lipid	FA, Branched	41	15-methylpalmitate
Lipid	FA, Branched	41	17-methylstearate
Lipid	FA, Branched	41	pristanate
Lipid	FA, Dicarboxylate	42	2-hydroxyglutarate
Lipid	FA, Dicarboxylate	42	3-carboxy-4-methyl-5-propyl-2-furanpropanoate (CMPF)
Lipid	FA, Dicarboxylate	42	adipate
Lipid	FA, Dicarboxylate	42	azelate (nonanedioate)
Lipid	FA, Dicarboxylate	42	docosadioate
Lipid	FA, Dicarboxylate	42	eicosanodioate
Lipid	FA, Dicarboxylate	42	maleate
Lipid	FA, Dicarboxylate	42	octadecanedioate
Lipid	FA, Dicarboxylate	42	sebacate (decanedioate)
Lipid	FA, Dicarboxylate	42	suberate (octanedioate)
Lipid	FA, Dicarboxylate	42	tetradecanedioate
Lipid	FA, Dihydroxy	43	12,13-DiHOME
Lipid	FA, Dihydroxy	43	9,10-DiHOME
Lipid	FA, Monohydroxy	44	13-HODE + 9-HODE
Lipid	FA, Monohydroxy	44	16-hydroxypalmitate
Lipid	FA, Monohydroxy	44	2-hydroxydecanoate
Lipid	FA, Monohydroxy	44	2-hydroxyoctanoate
Lipid	FA, Monohydroxy	44	2-hydroxypalmitate
Lipid	FA, Monohydroxy	44	2-hydroxystearate
Lipid	FA, Monohydroxy	44	3-hydroxydecanoate
Lipid	FA, Monohydroxy	44	3-hydroxyhexanoate
Lipid	FA, Monohydroxy	44	3-hydroxylaurate
Lipid	FA, Monohydroxy	44	3-hydroxymyristate
Lipid	FA, Monohydroxy	44	3-hydroxyoctanoate
Lipid	FA, Monohydroxy	44	3-hydroxysebacate
Lipid	FA, Monohydroxy	44	3-hydroxystearate
Lipid	FA, Monohydroxy	44	9-hydroxystearate
Lipid	FA, Monohydroxy	44	alpha-hydroxycaproate
Lipid	Glycerolipid	45	glycerol
Lipid	Glycerolipid	45	glycerol 3-phosphate
Lipid	Glycerolipid	45	glycerophosphoglycerol
Lipid	Inositol	46	chiro-inositol
Lipid	Inositol	46	myo-inositol
Lipid	Ketone Bodies	47	3-hydroxybutyrate (BHBA)
Lipid	Long Chain FA	48	10-heptadecenoate (17:1n7)
Lipid	Long Chain FA	48	10-nonadecenoate (19:1n9)
Lipid	Long Chain FA	48	arachidate (20:0)
Lipid	Long Chain FA	48	eicosenoate (20:1)
Lipid	Long Chain FA	48	erucate (22:1n9)
Lipid	Long Chain FA	48	margarate (17:0)
Lipid	Long Chain FA	48	myristate (14:0)
Lipid	Long Chain FA	48	myristoleate (14:1n5)
Lipid	Long Chain FA	48	nonadecanoate (19:0)
Lipid	Long Chain FA	48	oleate/vaccenate (18:1)
Lipid	Long Chain FA	48	palmitate (16:0)
Lipid	Long Chain FA	48	palmitoleate (16:1n7)
Lipid	Long Chain FA	48	pentadecanoate (15:0)
Lipid	Long Chain FA	48	stearate (18:0)
Lipid	Lysolipid	49	1-arachidonoyl-GPC (20:4n6)
Lipid	Lysolipid	49	1-arachidonoyl-GPE (20:4n6)
Lipid	Lysolipid	49	1-arachidonoyl-GPI (20:4)
Lipid	Lysolipid	49	1-lignoceroyl-GPC (24:0)
Lipid	Lysolipid	49	1-linolenoyl-GPC (18:3)
Lipid	Lysolipid	49	1-linoleoyl-GPA (18:2)
Lipid	Lysolipid	49	1-linoleoyl-GPC (18:2)
Lipid	Lysolipid	49	1-linoleoyl-GPE (18:2)
Lipid	Lysolipid	49	1-linoleoyl-GPG (18:2)
Lipid	Lysolipid	49	1-linoleoyl-GPI (18:2)
Lipid	Lysolipid	49	1-oleoyl-GPC (18:1)
Lipid	Lysolipid	49	1-oleoyl-GPE (18:1)
Lipid	Lysolipid	49	1-oleoyl-GPG (18:1)
Lipid	Lysolipid	49	1-oleoyl-GPI (18:1)
Lipid	Lysolipid	49	1-palmitoleoyl-GPC (16:1)
Lipid	Lysolipid	49	1-palmitoyl-GPC (16:0)
Lipid	Lysolipid	49	1-palmitoyl-GPE (16:0)
Lipid	Lysolipid	49	1-palmitoyl-GPG (16:0)
Lipid	Lysolipid	49	1-palmitoyl-GPI (16:0)
Lipid	Lysolipid	49	1-stearoyl-GPC (18:0)
Lipid	Lysolipid	49	1-stearoyl-GPE (18:0)
Lipid	Lysolipid	49	1-stearoyl-GPG (18:0)
Lipid	Lysolipid	49	1-stearoyl-GPI (18:0)
Lipid	Lysolipid	49	2-palmitoleoyl-GPC (16:1)
Lipid	Lysolipid	49	2-stearoyl-GPE (18:0)
Lipid	Lysoplasmalogen	50	1-(1-enyl-oleoyl)-GPE (P-18:1)
Lipid	Lysoplasmalogen	50	1-(1-enyl-palmitoyl)-GPC (P-16:0)
Lipid	Lysoplasmalogen	50	1-(1-enyl-palmitoyl)-GPE (P-16:0)
Lipid	Lysoplasmalogen	50	1-(1-enyl-stearoyl)-GPE (P-18:0)
Lipid	Medium Chain FA	51	10-undecenoate (11:1n1)
Lipid	Medium Chain FA	51	5-dodecenoate (12:1n7)
Lipid	Medium Chain FA	51	caprate (10:0)
Lipid	Medium Chain FA	51	caprylate (8:0)
Lipid	Medium Chain FA	51	laurate (12:0)
Lipid	Mevalonate	52	3-hydroxy-3-methylglutarate
Lipid	Monoacylglycerol	53	1-arachidonylglycerol (20:4)
Lipid	Monoacylglycerol	53	1-docosahexaenoylglycerol (22:6)
Lipid	Monoacylglycerol	53	1-linoleoylglycerol (18:2)
Lipid	Monoacylglycerol	53	1-myristoylglycerol (14:0)
Lipid	Monoacylglycerol	53	1-oleoylglycerol (18:1)
Lipid	Monoacylglycerol	53	1-palmitoleoylglycerol (16:1)
Lipid	Monoacylglycerol	53	2-linoleoylglycerol (18:2)
Lipid	Phosphatidylserine (PS)	54	1-stearoyl-2-oleoyl-GPS (18:0/18:1)
Lipid	Phospholipid	55	1-linoleoyl-2-arachidonoyl-GPC (18:2/20:4n6)
Lipid	Phospholipid	55	1-linoleoyl-2-linolenoyl-GPC (18:2/18:3)
Lipid	Phospholipid	55	1-oleoyl-2-linoleoyl-GPE (18:1/18:2)
Lipid	Phospholipid	55	1-palmitoleoyl-2-linoleoyl-GPC (16:1/18:2)
Lipid	Phospholipid	55	1-palmitoyl-2-arachidonoyl-GPC (16:0/20:4n6)
Lipid	Phospholipid	55	1-palmitoyl-2-arachidonoyl-GPE (16:0/20:4)
Lipid	Phospholipid	55	1-palmitoyl-2-arachidonoyl-GPI (16:0/20:4)
Lipid	Phospholipid	55	1-palmitoyl-2-gamma-linolenoyl-GPC (16:0/18:3n6)
Lipid	Phospholipid	55	1-palmitoyl-2-linoleoyl-GPC (16:0/18:2)
Lipid	Phospholipid	55	1-palmitoyl-2-linoleoyl-GPE (16:0/18:2)
Lipid	Phospholipid	55	1-palmitoyl-2-linoleoyl-GPI (16:0/18:2)
Lipid	Phospholipid	55	1-palmitoyl-2-oleoyl-GPC (16:0/18:1)
Lipid	Phospholipid	55	1-palmitoyl-2-oleoyl-GPE (16:0/18:1)
Lipid	Phospholipid	55	1-palmitoyl-2-oleoyl-GPI (16:0/18:1)
Lipid	Phospholipid	55	1-palmitoyl-2-palmitoleoyl-GPC (16:0/16:1)
Lipid	Phospholipid	55	1-palmitoyl-2-stearoyl-GPC (16:0/18:0)
Lipid	Phospholipid	55	1-stearoyl-2-arachidonoyl-GPC (18:0/20:4)
Lipid	Phospholipid	55	1-stearoyl-2-arachidonoyl-GPE (18:0/20:4)
Lipid	Phospholipid	55	1-stearoyl-2-arachidonoyl-GPI (18:0/20:4)
Lipid	Phospholipid	55	1-stearoyl-2-linoleoyl-GPC (18:0/18:2)
Lipid	Phospholipid	55	1-stearoyl-2-linoleoyl-GPE (18:0/18:2)
Lipid	Phospholipid	55	1-stearoyl-2-linoleoyl-GPI (18:0/18:2)
Lipid	Phospholipid	55	1-stearoyl-2-oleoyl-GPC (18:0/18:1)
Lipid	Phospholipid	55	1-stearoyl-2-oleoyl-GPE (18:0/18:1)
Lipid	Phospholipid	55	1-stearoyl-2-oleoyl-GPI (18:0/18:1)
Lipid	Phospholipid	55	1,2-dilinoleoyl-GPC (18:2/18:2)
Lipid	Phospholipid	55	1,2-dilinoleoyl-GPE (18:2/18:2)
Lipid	Phospholipid	55	1,2-dipalmitoyl-GPC (16:0/16:0)
Lipid	Phospholipid	55	arachidonoylcholine
Lipid	Phospholipid	55	choline
Lipid	Phospholipid	55	choline phosphate
Lipid	Phospholipid	55	dihomo-linolenoyl-choline
Lipid	Phospholipid	55	docosahexaenoylcholine
Lipid	Phospholipid	55	eicosapentaenoylcholine
Lipid	Phospholipid	55	glycerophosphoethanolamine
Lipid	Phospholipid	55	glycerophosphoinositol
Lipid	Phospholipid	55	glycerophosphorylcholine (GPC)
Lipid	Phospholipid	55	oleoylcholine
Lipid	Phospholipid	55	palmitoloelycholine
Lipid	Phospholipid	55	phosphoethanolamine
Lipid	Phospholipid	55	trimethylamine N-oxide
Lipid	Plasmalogen	56	1-(1-enyl-palmitoyl)-2-arachidonoyl-GPC (P-16:0/20:4)
Lipid	Plasmalogen	56	1-(1-enyl-palmitoyl)-2-arachidonoyl-GPE (P-16:0/20:4)
Lipid	Plasmalogen	56	1-(1-enyl-palmitoyl)-2-linoleoyl-GPC (P-16:0/18:2)
Lipid	Plasmalogen	56	1-(1-enyl-palmitoyl)-2-linoleoyl-GPE (P-16:0/18:2)
Lipid	Plasmalogen	56	1-(1-enyl-palmitoyl)-2-oleoyl-GPC (P-16:0/18:1)
Lipid	Plasmalogen	56	1-(1-enyl-palmitoyl)-2-oleoyl-GPE (P-16:0/18:1)
Lipid	Plasmalogen	56	1-(1-enyl-palmitoyl)-2-palmitoleoyl-GPC (P-16:0/16:1)
Lipid	Plasmalogen	56	1-(1-enyl-palmitoyl)-2-palmitoyl-GPC (P-16:0/16:0)
Lipid	Plasmalogen	56	1-(1-enyl-stearoyl)-2-arachidonoyl-GPE (P-18:0/20:4)
Lipid	Plasmalogen	56	1-(1-enyl-stearoyl)-2-linoleoyl-GPE (P-18:0/18:2)
Lipid	Plasmalogen	56	1-(1-enyl-stearoyl)-2-oleoyl-GPE (P-18:0/18:1)
Lipid	Polyunsaturated FA (n3 and n6)	57	adrenate (22:4n6)
Lipid	Polyunsaturated FA (n3 and n6)	57	arachidonate (20:4n6)
Lipid	Polyunsaturated FA (n3 and n6)	57	dihomo-linoleate (20:2n6)
Lipid	Polyunsaturated FA (n3 and n6)	57	dihomo-linolenate (20:3n3 or n6)
Lipid	Polyunsaturated FA (n3 and n6)	57	docosadienoate (22:2n6)
Lipid	Polyunsaturated FA (n3 and n6)	57	docosahexaenoate (DHA; 22:6n3)
Lipid	Polyunsaturated FA (n3 and n6)	57	docosapentaenoate (n3 DPA; 22:5n3)
Lipid	Polyunsaturated FA (n3 and n6)	57	docosapentaenoate (n6 DPA; 22:5n6)
Lipid	Polyunsaturated FA (n3 and n6)	57	docosatrienoate (22:3n3)
Lipid	Polyunsaturated FA (n3 and n6)	57	eicosapentaenoate (EPA; 20:5n3)
Lipid	Polyunsaturated FA (n3 and n6)	57	linoleate (18:2n6)
Lipid	Polyunsaturated FA (n3 and n6)	57	linolenate [alpha or gamma; (18:3n3 or 6)]
Lipid	Polyunsaturated FA (n3 and n6)	57	mead acid (20:3n9)
Lipid	Polyunsaturated FA (n3 and n6)	57	stearidonate (18:4n3)
Lipid	Primary Bile Acid	58	chenodeoxycholate
Lipid	Primary Bile Acid	58	cholate
Lipid	Primary Bile Acid	58	glycochenodeoxycholate
Lipid	Primary Bile Acid	58	glycochenodeoxycholate glucuronide (1)
Lipid	Primary Bile Acid	58	glycochenodeoxycholate sulfate
Lipid	Primary Bile Acid	58	glycocholate
Lipid	Primary Bile Acid	58	taurochenodeoxycholate
Lipid	Primary Bile Acid	58	taurocholate
Lipid	Secondary Bile Acid	59	deoxycholate
Lipid	Secondary Bile Acid	59	glycocholenate sulfate
Lipid	Secondary Bile Acid	59	glycodeoxycholate
Lipid	Secondary Bile Acid	59	glycodeoxycholate sulfate
Lipid	Secondary Bile Acid	59	glycohyocholate
Lipid	Secondary Bile Acid	59	glycolithocholate
Lipid	Secondary Bile Acid	59	glycolithocholate sulfate
Lipid	Secondary Bile Acid	59	glycoursodeoxycholate
Lipid	Secondary Bile Acid	59	hyocholate
Lipid	Secondary Bile Acid	59	taurocholenate sulfate
Lipid	Secondary Bile Acid	59	taurodeoxycholate
Lipid	Secondary Bile Acid	59	taurolithocholate 3-sulfate
Lipid	Secondary Bile Acid	59	tauroursodeoxycholate
Lipid	Secondary Bile Acid	59	ursodeoxycholate
Lipid	Secondary Bile Acid	59	ursodeoxycholate sulfate (1)
Lipid	Sphingolipid	60	behenoyl dihydrosphingomyelin (d18:0/22:0)
Lipid	Sphingolipid	60	behenoyl sphingomyelin (d18:1/22:0)
Lipid	Sphingolipid	60	glycosyl-N-palmitoyl-sphingosine (d18:1/16:0)
Lipid	Sphingolipid	60	glycosyl-N-stearoyl-sphingosine (d18:1/18:0)
Lipid	Sphingolipid	60	lactosyl-N-nervonoyl-sphingosine (d18:1/24:1)
Lipid	Sphingolipid	60	lactosyl-N-palmitoyl-sphingosine (d18:1/16:0)
Lipid	Sphingolipid	60	lignoceroyl sphingomyelin (d18:1/24:0)
Lipid	Sphingolipid	60	myristoyl dihydrosphingomyelin (d18:0/14:0)
Lipid	Sphingolipid	60	N-behenoyl-sphingadienine (d18:2/22:0)
Lipid	Sphingolipid	60	N-palmitoyl-sphinganine (d18:0/16:0)
Lipid	Sphingolipid	60	N-palmitoyl-sphingosine (d18:1/16:0)
Lipid	Sphingolipid	60	N-stearoyl-sphingosine (d18:1/18:0)
Lipid	Sphingolipid	60	palmitoyl dihydrosphingomyelin (d18:0/16:0)
Lipid	Sphingolipid	60	palmitoyl sphingomyelin (d18:1/16:0)
Lipid	Sphingolipid	60	sphinganine
Lipid	Sphingolipid	60	sphinganine-1-phosphate
Lipid	Sphingolipid	60	sphingomyelin (d18:1/14:0, d16:1/16:0)
Lipid	Sphingolipid	60	sphingomyelin (d18:1/17:0, d17:1/18:0, d19:1/16:0)
Lipid	Sphingolipid	60	sphingomyelin (d18:1/18:1, d18:2/18:0)
Lipid	Sphingolipid	60	sphingomyelin (d18:1/20:0, d16:1/22:0)
Lipid	Sphingolipid	60	sphingomyelin (d18:1/20:1, d18:2/20:0)
Lipid	Sphingolipid	60	sphingomyelin (d18:1/21:0, d17:1/22:0, d16:1/23:0)
Lipid	Sphingolipid	60	sphingomyelin (d18:1/22:1, d18:2/22:0, d16:1/24:1)
Lipid	Sphingolipid	60	sphingomyelin (d18:1/24:1, d18:2/24:0)
Lipid	Sphingolipid	60	sphingomyelin (d18:2/14:0, d18:1/14:1)
Lipid	Sphingolipid	60	sphingomyelin (d18:2/16:0, d18:1/16:1)
Lipid	Sphingolipid	60	sphingomyelin (d18:2/23:0, d18:1/23:1, d17:1/24:1)
Lipid	Sphingolipid	60	sphingomyelin (d18:2/24:1, d18:1/24:2)
Lipid	Sphingolipid	60	sphingosine
Lipid	Sphingolipid	60	sphingosine 1-phosphate
Lipid	Sphingolipid	60	stearoyl sphingomyelin (d18:1/18:0)
Lipid	Sphingolipid	60	tricosanoyl sphingomyelin (d18:1/23:0)
Lipid	Steroid	61	16a-hydroxy DHEA 3-sulfate
Lipid	Steroid	61	17alpha-hydroxypregnenolone sulfate
Lipid	Steroid	61	21-hydroxypregnenolone disulfate
Lipid	Steroid	61	5alpha-androstan-3alpha,17alpha-diol monosulfate
Lipid	Steroid	61	5alpha-androstan-3alpha,17beta-diol disulfate
Lipid	Steroid	61	5alpha-androstan-3alpha,17beta-diol monosulfate (1)
Lipid	Steroid	61	5alpha-androstan-3alpha,17beta-diol monosulfate (2)
Lipid	Steroid	61	5alpha-androstan-3beta,17alpha-diol disulfate
Lipid	Steroid	61	5alpha-androstan-3beta,17beta-diol disulfate
Lipid	Steroid	61	5alpha-androstan-3beta,17beta-diol monosulfate (2)
Lipid	Steroid	61	5alpha-pregnan-3beta,20alpha-diol disulfate
Lipid	Steroid	61	5alpha-pregnan-3beta,20alpha-diol monosulfate (2)
Lipid	Steroid	61	5alpha-pregnan-3beta,20beta-diol monosulfate (1)
Lipid	Steroid	61	andro steroid monosulfate (1)
Lipid	Steroid	61	androsterone sulfate
Lipid	Steroid	61	cortisol
Lipid	Steroid	61	cortisone
Lipid	Steroid	61	dehydroisoandrosterone sulfate (DHEA-S)
Lipid	Steroid	61	epiandrosterone sulfate
Lipid	Steroid	61	etiocholanolone glucuronide
Lipid	Steroid	61	pregnanediol-3-glucuronide
Lipid	Steroid	61	pregnen-diol disulfate
Lipid	Steroid	61	pregnenolone sulfate
Lipid	Sterol	62	4-cholesten-3-one
Lipid	Sterol	62	7-alpha-hydroxy-3-oxo-4-cholestenoate (7-Hoca)
Lipid	Sterol	62	campesterol
Lipid	Sterol	62	cholesterol
Nucleotide	Purine , (Hypo)Xanthine/Inosine containing	63	allantoin
Nucleotide	Purine , (Hypo)Xanthine/Inosine containing	63	hypoxanthine
Nucleotide	Purine , (Hypo)Xanthine/Inosine containing	63	inosine
Nucleotide	Purine , (Hypo)Xanthine/Inosine containing	63	N1-methylinosine
Nucleotide	Purine , (Hypo)Xanthine/Inosine containing	63	urate
Nucleotide	Purine , (Hypo)Xanthine/Inosine containing	63	xanthine
Nucleotide	Purine , (Hypo)Xanthine/Inosine containing	63	xanthosine
Nucleotide	Purine , Guanine containing	64	7-methylguanine
Nucleotide	Purine , Adenine containing	64	adenine
Nucleotide	Purine , Adenine containing	64	adenosine
Nucleotide	Purine , Adenine containing	64	adenosine 5'-monophosphate (AMP)
Nucleotide	Purine , Adenine containing	64	N1-methyladenosine
Nucleotide	Purine , Guanine containing	64	N2,N2-dimethylguanosine
Nucleotide	Purine , Adenine containing	64	N6-carbamoylthreonyladenosine
Nucleotide	Pyrimidine , Cytidine containing	65	3-methylcytidine
Nucleotide	Pyrimidine , Cytidine containing	65	cytidine
Nucleotide	Pyrimidine , Cytidine containing	65	N4-acetylcytidine
Nucleotide	Pyrimidine , Orotate containing	66	dihydroorotate
Nucleotide	Pyrimidine , Orotate containing	66	orotate
Nucleotide	Pyrimidine , Orotate containing	66	orotidine
Nucleotide	Pyrimidine , Thymine containing	67	3-aminoisobutyrate
Nucleotide	Pyrimidine , Thymine containing	67	5,6-dihydrothymine
Nucleotide	Pyrimidine , Uracil containing	68	2'-deoxyuridine
Nucleotide	Pyrimidine , Uracil containing	68	3-ureidopropionate
Nucleotide	Pyrimidine , Uracil containing	68	5-methyluridine (ribothymidine)
Nucleotide	Pyrimidine , Uracil containing	68	beta-alanine
Nucleotide	Pyrimidine , Uracil containing	68	N-acetyl-beta-alanine
Nucleotide	Pyrimidine , Uracil containing	68	pseudouridine
Nucleotide	Pyrimidine , Uracil containing	68	uridine
Peptide	Acetylated Peptides	69	phenylacetylcarnitine
Peptide	Acetylated Peptides	69	phenylacetylglutamate
Peptide	Acetylated Peptides	69	phenylacetylglutamine
Peptide	Dipeptide	70	isoleucylglycine
Peptide	Dipeptide	70	prolylglycine
Peptide	Dipeptide Derivative	71	N-acetylcarnosine
Peptide	Gamma-glutamyl Amino Acid	72	gamma-glutamyl-alpha-lysine
Peptide	Gamma-glutamyl Amino Acid	72	gamma-glutamyl-epsilon-lysine
Peptide	Gamma-glutamyl Amino Acid	72	gamma-glutamylalanine
Peptide	Gamma-glutamyl Amino Acid	72	gamma-glutamylglutamate
Peptide	Gamma-glutamyl Amino Acid	72	gamma-glutamylglutamine
Peptide	Gamma-glutamyl Amino Acid	72	gamma-glutamylglycine
Peptide	Gamma-glutamyl Amino Acid	72	gamma-glutamylhistidine
Peptide	Gamma-glutamyl Amino Acid	72	gamma-glutamylisoleucine
Peptide	Gamma-glutamyl Amino Acid	72	gamma-glutamylleucine
Peptide	Gamma-glutamyl Amino Acid	72	gamma-glutamylmethionine
Peptide	Gamma-glutamyl Amino Acid	72	gamma-glutamylphenylalanine
Peptide	Gamma-glutamyl Amino Acid	72	gamma-glutamylthreonine
Peptide	Gamma-glutamyl Amino Acid	72	gamma-glutamyltryptophan
Peptide	Gamma-glutamyl Amino Acid	72	gamma-glutamyltyrosine
Peptide	Gamma-glutamyl Amino Acid	72	gamma-glutamylvaline
Xenobiotics	Bacterial/Fungal	73	tartronate (hydroxymalonate)
Xenobiotics	Benzoate	74	2-hydroxyhippurate (salicylurate)
Xenobiotics	Benzoate	74	3-ethylphenylsulfate
Xenobiotics	Benzoate	74	3-hydroxyhippurate
Xenobiotics	Benzoate	74	3-methoxycatechol sulfate (1)
Xenobiotics	Benzoate	74	3-methoxycatechol sulfate (2)
Xenobiotics	Benzoate	74	3-methyl catechol sulfate (1)
Xenobiotics	Benzoate	74	4-ethylphenylsulfate
Xenobiotics	Benzoate	74	4-hydroxyhippurate
Xenobiotics	Benzoate	74	4-methylcatechol sulfate
Xenobiotics	Benzoate	74	4-vinylphenol sulfate
Xenobiotics	Benzoate	74	catechol sulfate
Xenobiotics	Benzoate	74	hippurate
Xenobiotics	Benzoate	74	methyl-4-hydroxybenzoate sulfate
Xenobiotics	Benzoate	74	propyl 4-hydroxybenzoate sulfate
Xenobiotics	Chemical	75	1,2,3-benzenetriol sulfate (2)
Xenobiotics	Chemical	75	2-aminophenol sulfate
Xenobiotics	Chemical	75	2-methoxyresorcinol sulfate
Xenobiotics	Chemical	75	3-acetylphenol sulfate
Xenobiotics	Chemical	75	3-hydroxypyridine sulfate
Xenobiotics	Chemical	75	4-hydroxychlorothalonil
Xenobiotics	Chemical	75	6-hydroxyindole sulfate
Xenobiotics	Chemical	75	dexpanthenol
Xenobiotics	Chemical	75	ectoine
Xenobiotics	Chemical	75	EDTA
Xenobiotics	Chemical	75	ethyl glucuronide
Xenobiotics	Chemical	75	iminodiacetate (IDA)
Xenobiotics	Chemical	75	lanthionine
Xenobiotics	Chemical	75	N-methylpipecolate
Xenobiotics	Chemical	75	O-sulfo-L-tyrosine
Xenobiotics	Chemical	75	succinimide
Xenobiotics	Chemical	75	sulfate
Xenobiotics	Food Component/Plant	76	2-isopropylmalate
Xenobiotics	Food Component/Plant	76	2-keto-3-deoxy-gluconate
Xenobiotics	Food Component/Plant	76	2-piperidinone
Xenobiotics	Food Component/Plant	76	2,3-dihydroxyisovalerate
Xenobiotics	Food Component/Plant	76	4-allylphenol sulfate
Xenobiotics	Food Component/Plant	76	4-vinylguaiacol sulfate
Xenobiotics	Food Component/Plant	76	acesulfame
Xenobiotics	Food Component/Plant	76	alliin
Xenobiotics	Food Component/Plant	76	cinnamoylglycine
Xenobiotics	Food Component/Plant	76	daidzein sulfate (2)
Xenobiotics	Food Component/Plant	76	dihydroferulic acid
Xenobiotics	Food Component/Plant	76	ergothioneine
Xenobiotics	Food Component/Plant	76	erythritol
Xenobiotics	Food Component/Plant	76	eugenol sulfate
Xenobiotics	Food Component/Plant	76	ferulic acid 4-sulfate
Xenobiotics	Food Component/Plant	76	gluconate
Xenobiotics	Food Component/Plant	76	homostachydrine
Xenobiotics	Food Component/Plant	76	indolin-2-one
Xenobiotics	Food Component/Plant	76	methyl glucopyranoside (alpha + beta)
Xenobiotics	Food Component/Plant	76	methyl indole-3-acetate
Xenobiotics	Food Component/Plant	76	N-(2-furoyl)glycine
Xenobiotics	Food Component/Plant	76	N-acetylalliin
Xenobiotics	Food Component/Plant	76	phytanate
Xenobiotics	Food Component/Plant	76	piperine
Xenobiotics	Food Component/Plant	76	pyrraline
Xenobiotics	Food Component/Plant	76	quinate
Xenobiotics	Food Component/Plant	76	retinal
Xenobiotics	Food Component/Plant	76	S-allylcysteine
Xenobiotics	Food Component/Plant	76	saccharin
Xenobiotics	Food Component/Plant	76	stachydrine
Xenobiotics	Food Component/Plant	76	tartarate
Xenobiotics	Food Component/Plant	76	theanine
Xenobiotics	Food Component/Plant	76	thymol sulfate
Xenobiotics	Food Component/Plant	76	umbelliferone sulfate
Xenobiotics	Tobacco Metabolite	77	3-hydroxycotinine glucuronide
Xenobiotics	Tobacco Metabolite	77	cotinine
Xenobiotics	Tobacco Metabolite	77	hydroxycotinine
Xenobiotics	Xanthine	78	1-methylurate
Xenobiotics	Xanthine	78	1-methylxanthine
Xenobiotics	Xanthine	78	1,3-dimethylurate
Xenobiotics	Xanthine	78	1,3,7-trimethylurate
Xenobiotics	Xanthine	78	1,7-dimethylurate
Xenobiotics	Xanthine	78	3-methylxanthine
Xenobiotics	Xanthine	78	3,7-dimethylurate
Xenobiotics	Xanthine	78	5-acetylamino-6-amino-3-methyluracil
Xenobiotics	Xanthine	78	5-acetylamino-6-formylamino-3-methyluracil
Xenobiotics	Xanthine	78	7-methylurate
Xenobiotics	Xanthine	78	7-methylxanthine
Xenobiotics	Xanthine	78	caffeic acid sulfate
Xenobiotics	Xanthine	78	caffeine
Xenobiotics	Xanthine	78	paraxanthine
Xenobiotics	Xanthine	78	theobromine
Xenobiotics	Xanthine	78	theophylline
